# Supplementary material for: Dysregulation of mitotic machinery genes precedes genome instability during spontaneous pre-malignant transformation of mouse ovarian surface epithelial cells
Source: BMC Genomics. 2016 Oct 25;17(Suppl 8):728. doi: 10.1186/s12864-016-3068-5 (PMC5088517; doi:10.1186/s12864-016-3068-5)
Supplement: Additional file 1: — Urzua_RNA_dataset. Contains the complete, loess normalized dataset of log2 ratio data values for 15,023 cDNA probes in 35 microarrays. Column A contains clone (gene) identity and gene description. (XLS 10723 kb) [file 12864_2016_3068_MOESM1_ESM.xls]

## Sheet: RNA-dataset
#Name	Mm_Ep2d1_rna_112090	Mm_Ep2d2_rna_112091	Mm_Ep2r1_rna_112088	Mm_Ep2r2_rna_112089	N63p5_p5dir_44657	N65p5_P5dir_44658	N66p5_p5rev_44659	N67p5_p5rev_44660	Mm_Ep7d1_rna_113118	Mm_Ep7d2_rna_113119	Mm_Ep7r1_rna_113120	N19p7_P10dir_103865	N20p7_P10dir_103866	N21p7_P10rev_103867	N22p7_P10rev_103885	Mm_Ep14d1_rna_113121	Mm_Ep14d2_rna_113122	Mm_Ep14r1_rna_113124	Mm_Ep14r2_rna_113125	Mm_Ep18d1rna_112102	N34p7b_p18dir_116838	Mm_Ep18r1_rna_112100	Mm_Ep18r2_rna_112101	Mm_Ep23d1_RNA_113107	Mm_Ep23d2_rna_113108	Mm_Ep23r1_rna_113109	Mm_Ep23r2_rna_113110	Mm_Ep25d1_rna_113111	Mm_Ep25d2_rna_113112	Mm_Ep25r1_rna_113113	Mm_N44p7_P25rev_95062	Mm_Ep28d1_rna_111260	Mm_Ep28d2_rna_111261	Mm_Ep28r1_rna_111262	Mm_Ep28r2_rna_111263
C0001D10 | Sfmbt2 -- Scm-like with four mbt domains 2___1@	0.255718	0.0525125	0.383776	0.102895	0.0367401	-0.0921427	-0.0987293	-0.110839	-0.122164	0.345584	-0.256586	0.0499052	0.17121	-0.279776	-0.296771	0.229272	0.262057	-0.0745585	0.0920761	0.522965	0.461501	-0.0686521	-0.188303	0.239512	0.190984	-0.830748	-0.120832	0.260976	0.510628	-0.388453	-0.496576	-0.221841	0.403683	-0.584895	-0.0469869
C0001E04 | Ermp1 -- Endoplasmic reticulum metallopeptidase 1___2@	0.0517497	0.135352	0.226486	0.0665211	0.201984	0.211131	0.369705	0.438577	0.121641	-0.00169149	-0.0563808	-0.0331349	0.377841	-0.774696	-0.214613	0.796906	0.696233	0.33104	0.686484	0.346245	0.0197302	0.199215	-0.379998	-0.144639	0.0874421	-0.0357682	-0.319182	0.608539	0.182542	0.0624246	0.119807	0.44209	0.803654	0.341875	1.34197
C0003E09 | Unknown___3@	0.350102	0.283114	-0.0796683	0.0947571	0.282371	0.133611	-0.169903	-0.131934	-0.0383838	0.150087	0.0436512	-0.316668	0.172048	-0.245577	-0.0920641	0.205634	0.162286	-0.0234783	-0.0299024	0.656776	1.56505	-0.313636	-0.153606	-0.278138	0.160624	0.2273	-0.556493	-0.0335494	0.0450772	-0.406659	-0.402298	0.339491	0.674438	-0.771629	-0.177531
C0003G10 | Cnot6 -- CCR4-NOT transcription complex, subunit 6___4@	-0.0401083	-0.235161	0.0668793	-0.250123	-0.172565	-0.0845398	-0.190378	-0.0723245	-0.222524	-0.112098	-0.24382	-0.333179	-0.196741	-0.497591	-0.192866	-0.59994	-0.0321642	-0.359435	-0.555724	-0.0596895	0.173384	-0.267266	-0.441742	-0.060971	0.142693	-0.287699	-0.113661	0.455818	-0.146316	-0.115904	-0.00702037	0.500934	0.306805	0.0314937	0.0602211
C0004C11 | Unknown___5@	0.422348	0.373023	0.0957027	0.138591	0.104896	-0.0526299	-0.0837491	-0.0713284	-0.0868068	0.106101	-0.119617	-0.141178	0.357247	-0.470396	-0.332364	0.368238	0.401787	0.569694	0.162043	0.528516	1.25256	-0.0557469	0.0477802	-0.332934	-0.543054	-0.984818	-0.148861	-0.176282	0.0145718	-0.357625	-0.23242	0.175588	0.370341	-0.705815	-0.674976
C0004F03 | D11Wsu47e -- DNA segment, Chr 11, Wayne State University 47, expressed___6@	0.21533	0.259535	0.175256	0.379137	0.285544	0.108797	0.0458968	0.0409899	0.185472	0.76169	0.067907	0.115356	0.522906	-0.0174104	-0.120259	0.435369	0.177669	-0.098091	-0.0910291	0.553411	1.3273	0.0619938	-0.329546	-0.721111	0.460585	0.052884	-0.381776	0.274075	-0.279242	-0.188611	0.130552	-0.227853	0.302797	-0.259573	-0.0479606
C0005A12 | Peg10 -- Paternally expressed 10___7@	0.231652	0.132566	0.29006	0.266748	-0.267945	-0.224631	-0.244667	-0.390851	-0.942817	-0.586123	-0.817139	-0.519968	-0.875989	-0.770254	-0.928658	0.224316	0.377164	0.281035	0.317884	-0.27214	-0.211776	-1.83087	-1.42537	-1.12574	-3.31933	-2.02382	-1.40363	-0.713342	-1.45964	-1.48293	-1.31668	-0.967996	-1.01002	-1.19591	-1.07872
C0005C09 | Unknown___8@	-0.261641	-0.124409	-0.51183	-0.386746	0.0926041	-0.269848	0.0394013	-0.0354976	0.0969248	0.0524507	-0.975678	-0.18613	0.187242	-0.580141	-0.0110279	-0.0664466	-0.127131	-0.179487	-0.782786	0.0535246	-0.414042	0.954226	-0.420527	-0.0248554	0.870092	0.714114	0.459576	0.496719	0.0471597	-0.338381	0.168624	-0.308883	-0.232078	-0.593814	0.123604
C0005G04 | Nudt1 -- Nudix (nucleoside diphosphate linked moiety X)-type motif 1___9@	0.328408	0.0721556	0.289875	0.0853614	0.195665	0.199561	0.461873	-0.302916	-0.507768	0.0934044	-0.144948	0.256572	0.387039	-0.484626	-0.432496	0.526851	0.822675	-0.0789714	0.257554	0.802427	0.660897	-0.368306	0.0065664	0.816712	0.264277	-1.07066	-1.10864	0.687521	0.442748	-0.266554	-0.459751	0.405601	0.507113	-0.477222	-0.250365
C0005G12 | Unknown___10@	-0.00731445	0.36803	0.00858829	-0.11222	0.404787	0.178543	0.300232	0.34889	-0.0513473	0.514534	0.123088	-0.233587	0.782156	0.0755655	0.0640189	0.308539	0.268569	-0.17174	0.370116	0.103867	0.139815	-0.041223	0.0393466	-0.0587147	1.17199	-0.555603	1.16345	0.223534	0.173494	0.24415	0.0477964	-0.0825472	0.767029	0.584804	0.134797
C0006B07 | Plac8 -- Placenta-specific 8___11@	0.0455683	0.0585615	-0.405139	0.182333	-0.126689	-0.352096	-0.342919	-0.475708	-0.281715	-0.67297	-0.728535	-0.322146	-0.625828	-0.988739	-0.849126	-0.333664	-0.208491	-0.0622909	0.0343631	0.0599889	-0.322331	-0.968921	-0.848814	-0.411685	-1.12957	-0.357195	-0.472288	0.125637	-0.68163	-0.355057	-0.629692	-0.504412	0.0312886	-0.635005	0.298399
C0006D09 | Tro -- Trophinin___12@	-0.328362	0.0428393	-0.134393	0.00870366	0.0811393	0.226481	-0.0823548	-0.00607584	-0.305498	-0.0507663	-0.87892	-0.359232	-0.115992	-0.169283	-0.418966	-0.328386	-0.217045	0.66285	0.114647	-0.177841	0.183657	-0.0610526	-0.222615	0.125468	-0.0444257	-0.367214	-0.0029857	-0.00194458	-0.00864936	-0.385798	-0.345188	0.126439	0.184876	-0.80002	-0.222421
C0007D02 | Edf1 -- Endothelial differentiation-related factor 1___13@	0.262085	-0.0228529	0.0077615	-0.177537	-0.00784806	0.00693352	-0.0304894	-0.157726	-0.00477896	0.189885	-0.0574669	0.15048	0.214541	-0.122473	0.14023	0.292718	0.245471	0.00446514	-0.0071399	-0.143892	-0.170019	-0.591848	-0.470939	0.996813	0.0632389	-0.27572	-0.217435	0.139839	-0.833321	-0.584855	-0.467499	0.0163714	-0.199106	-0.282646	-0.263347
C0007D12 | Wbp11 -- WW domain binding protein 11___14@	-0.147809	-0.229377	-0.529525	-0.304083	-0.0107636	-0.0985327	-0.241089	-0.227064	-0.221816	0.022441	-0.0421816	-0.209343	0.0544028	-0.117544	-0.302509	-0.00176932	-0.609989	-0.3233	-0.0449833	0.222384	-0.129323	-0.246906	-0.250616	0.152277	0.411483	-0.800682	0.204173	-0.21797	0.0502105	-0.377669	-0.297867	0.00878507	0.277575	-0.146624	-0.0459342
C0007E09 | Unknown___15@	0.00196937	-0.151106	0.563652	0.179211	0.244915	-0.0150885	0.286626	0.745517	0.435281	0.335273	0.246593	-0.156218	0.459465	0.103381	0.206345	-0.0506958	-0.0966978	-0.465269	0.212606	1.85693	0.0265517	0.148509	0.0598234	-0.594511	-0.177323	-0.0703555	-0.750257	0.330262	-0.385606	0.00388695	-0.632365	0.161413	0.347765	0.0935421	0.0563121
C0007G04 | Synj2bp -- Synaptojanin 2 binding protein___16@	0.157571	0.727076	0.0240678	0.500898	0.563762	0.333303	-0.111747	-0.21579	0.0848199	0.481078	-0.142666	-0.00162529	0.509517	0.00389311	-0.133516	0.372728	0.284569	-0.116073	-0.0712604	0.447251	0.919011	-0.250585	0.0116266	-0.412767	0.599127	-0.432864	-0.338112	0.20956	-0.483536	-0.298698	-0.551531	0.174026	0.833838	-0.396721	-0.549744
C0007G09 | Eprs -- Glutamyl-prolyl-tRNA synthetase___17@	0.114402	0.0481586	0.270169	0.300404	0.0915843	0.0278597	-0.00364659	-0.0790456	-0.0602791	-0.0695391	-0.240612	-0.0440611	0.0756191	-0.0668892	-0.0820383	0.305453	0.189371	-0.0213817	-0.130083	-0.138743	0.0997056	-0.0364013	-0.172682	1.01587	1.42636	0.536288	0.355046	-0.0360587	0.494004	0.145821	0.112208	0.437504	0.580624	0.656852	0.374615
C0008H11 | Psmd12 -- Proteasome (prosome, macropain) 26S subunit, non-ATPase, 12___18@	0.110744	0.21128	0.156375	0.22354	0.194212	0.470327	0.00426383	0.0202135	0.202693	0.157929	-0.102947	0.0123909	0.131978	-0.307335	-0.118048	0.113202	0.369221	-0.27005	0.415226	0.367313	0.0971922	-0.375691	-0.289706	0.620761	0.53086	-0.785107	0.00482161	0.375997	0.39362	0.162386	0.00958286	0.648614	0.389047	0.0538805	0.333223
C0009D02 | Unknown___19@	0.123773	0.439463	0.114795	0.0240816	0.288758	0.0937674	-0.0329133	-0.201376	0.0994846	-0.18047	-0.877937	-0.0773081	0.157941	-0.640856	-0.438306	0.332511	0.114742	-0.128303	0.0278864	-0.292593	-0.104343	-0.45239	-0.584636	0.027759	-0.376511	-0.408464	-0.344173	0.37256	-0.654343	-0.420225	-0.565561	0.490825	0.574728	-0.563123	-0.518371
C0009D08 | Cdcp1 -- CUB domain containing protein 1___20@	0.315783	0.326061	0.137797	0.121199	0.123214	0.0546721	-0.158579	-0.260634	0.0572152	0.339738	-0.200369	-0.116301	0.248354	-0.49893	0.074227	0.331144	0.577281	-0.153734	-0.199781	-0.270569	0.326778	0.0581805	-0.34135	-0.545946	-0.474822	-0.579478	-0.624627	0.126726	-0.0300665	-0.246413	-0.427151	-0.410775	0.102718	-0.278081	-0.282551
C0009E06 | Srsf7 -- Serine/arginine-rich splicing factor 7___21@	0.335932	0.273099	0.168927	0.108022	0.112973	0.0608644	0.316815	0.499626	0.267608	0.136443	0.149674	0.234717	0.324059	0.0202448	0.28275	0.231169	0.263291	0.25691	0.270894	0.574497	0.451198	0.41363	0.107109	0.326379	0.151043	-0.0742944	-0.108099	0.414107	0.102974	0.0852415	-0.0885868	0.117854	0.37657	0.0730845	-0.206779
C0010G12 | Pvrl2 -- Poliovirus receptor-related 2___22@	1.29114	1.43838	1.51704	1.46096	1.36371	1.58437	1.7792	1.86202	1.63306	1.62639	0.850738	1.47296	1.53064	1.15784	0.818966	1.13531	1.20954	1.20624	1.52827	1.11366	0.354951	1.50038	0.576979	1.25815	2.26539	1.00579	0.499694	0.770413	0.93758	1.12272	0.861706	1.49543	1.26913	0.916583	0.652127
C0011A07 | Transcribed locus___23@	-0.792644	-0.618455	-1.54828	-1.2291	-0.675504	-1.21668	-1.79563	-1.88813	-1.44577	-1.27589	-1.32538	-1.73409	-1.34064	-1.80941	-1.68861	-0.813943	-0.972188	-1.48283	-1.62177	-1.21415	-0.968371	-2.00909	-1.49692	-1.40493	-2.17204	-1.44082	-2.21624	-0.758288	-1.63402	-1.63906	-1.18313	-1.50687	-1.04145	-1.56695	-1.40255
C0011F03 | Unknown___24@	0.338246	0.369785	0.0247929	0.0994523	0.0155766	-0.146725	-0.056933	-0.0934912	0.193337	-0.0147124	-0.28137	-0.160574	0.0546116	-0.435005	-0.287761	0.418583	0.449451	0.120834	0.27724	-0.0788673	0.15889	-0.547735	-0.431328	-0.305361	-0.423246	-0.634978	-0.463745	0.40205	-0.391438	-0.431396	-0.519593	0.536658	0.715492	-0.620502	-0.174045
C0012F02 | Transcribed locus___25@	-0.063026	0.192824	0.441339	-0.194674	0.283082	0.159225	-0.111594	0.0967764	-0.0430089	-0.16052	-0.33093	-0.161095	0.000276767	-0.619452	-0.506581	0.286161	0.221776	0.0701295	0.1589	0.239794	0.199613	-0.240693	-0.224923	-0.448526	-0.243616	-0.891766	-0.932931	0.179206	0.225802	-0.665844	0.0139923	0.377148	0.519359	-0.0802828	0.631503
C0012F07 | Unknown___26@	0.31936	0.10288	0.128295	0.185844	0.1726	0.229375	0.318665	-0.179965	0.158925	0.298314	-0.169581	0.0210391	0.230804	-0.0645256	-0.0668711	0.366675	0.362315	-0.167322	0.245791	0.995854	0.072155	0.0160118	-0.245354	0.446378	0.416747	-1.15912	-0.201088	-0.110225	0.233931	-0.209435	-0.0268733	0.517517	0.330502	-0.309509	-0.0692482
C0012H04 | Nip7 -- Nuclear import 7 homolog (S. cerevisiae)___27@	-0.1637	0.097773	-0.204762	0.255832	0.139645	0.480438	0.149645	0.0307325	0.21433	0.267224	-0.0483904	0.227414	0.10382	0.214336	0.213581	0.389041	0.41055	0.398493	0.121689	0.102025	0.139321	0.0944933	0.0224231	0.0894772	0.678433	0.171556	-0.554669	0.21462	0.0233285	-0.123481	0.188181	0.174258	0.375142	0.0163492	-0.212143
C0013E09 | Ino80c -- INO80 complex subunit C___28@	0.45196	0.279361	0.227311	0.193536	0.358127	0.62933	0.386941	0.321354	0.376684	0.409675	0.251828	0.623626	0.757796	0.345987	-0.180289	0.526273	0.43602	0.0987511	0.259792	0.255649	0.535577	0.18901	-0.097126	-0.127136	0.546625	-0.666466	-0.368096	0.0818233	-0.235173	-0.426093	-0.0409527	0.389573	0.767684	-0.314062	-0.130567
C0014E06 | Unknown___29@	-0.0893569	-0.171045	-0.447623	-0.279661	0.299708	0.165661	-0.357507	-0.234762	0.114074	0.128478	-0.0142393	0.196509	0.235825	-0.0311503	-0.24984	-0.074872	-0.164889	0.287667	-0.562065	0.118011	-0.0195282	-0.341506	-0.118403	0.406536	0.986277	0.402016	-0.0357688	0.500736	0.251476	0.231002	0.0238916	0.113265	0.00250942	-0.00445311	-0.208447
C0015G11 | Spopl -- Speckle-type POZ protein-like___30@	0.0457388	-0.304889	0.0831749	0.0292137	0.0250268	-0.0346574	-0.284473	-0.747002	-0.136175	0.042805	-0.222519	-0.441093	-0.299444	-0.655636	-0.988882	-1.04318	-0.428879	-0.418498	-2.1768	0.159184	-0.375159	-0.463142	-0.444491	-0.608756	-0.919132	-1.19471	-0.813533	-0.205184	-0.208354	-0.916589	-0.44727	-0.16253	-0.357118	-1.21895	-1.36792
C0017A08 | Liph -- Lipase, member H___31@	0.482552	0.135448	0.0893814	-0.0508612	0.149847	0.311685	0.0733885	-0.0619666	0.00584687	0.0621871	-0.254753	0.177133	0.346958	-0.203898	-0.0556181	0.403129	0.434825	-0.39738	0.278543	0.375519	0.5759	0.0853818	-0.00388506	0.354064	0.0358204	-1.00108	-0.214789	-0.437164	-0.298497	-0.0786173	-0.12646	0.29734	-0.0122956	0.0835596	-0.242964
C0017H04 | Slco5a1 -- Solute carrier organic anion transporter family, member 5A1___32@	-0.106257	0.193627	-0.0961917	0.259156	0.171517	0.159608	0.0543339	-0.372992	-0.0458272	-0.0157425	-0.192906	-0.0840014	-0.0165216	0.0227452	0.0145347	-0.0858736	-0.793324	0.716226	0.258658	0.0319314	0.322542	-0.0296472	0.0153056	0.728807	-0.45426	-0.430228	-0.223501	-0.36012	-0.00411226	-0.211597	0.32102	-0.0453378	-0.137336	-0.642915	-0.12482
C0018C02 | Unknown___33@	-0.0423682	0.269669	-0.1521	-0.035137	0.0376086	-0.0600642	0.186372	-0.203498	0.00114762	-0.14249	-0.220591	-0.196387	-0.0733974	-0.313649	-0.124376	0.258871	0.0885337	-0.191092	-0.225768	-0.0864104	0.965852	-0.350018	-0.355354	-0.434358	-0.122971	-0.736351	-0.577925	-0.208411	-0.0739794	-0.375135	-0.642454	-0.230226	-0.115216	-0.100621	-0.126865
C0019B02 | Lamp1 -- Lysosomal-associated membrane protein 1___34@	-0.0961397	0.45311	0.0858841	-0.0712177	0.286628	0.00996296	-0.179202	-0.223832	0.246222	0.259678	-0.0577215	0.347797	-0.23348	-0.24805	-0.0624513	-0.967994	0.342254	-0.0074013	-0.00548907	0.590121	0.372686	-0.0447887	-0.153352	-0.0320744	0.096603	-0.269292	-0.798695	0.382969	0.237218	-0.766655	-0.334242	0.417837	0.462929	-0.622581	0.133933
C0019C02 | Unknown___35@	-0.455186	-0.434478	0.0328974	-0.0628465	-0.128633	-0.236042	0.446901	-0.0984812	-0.119737	0.149882	-0.603437	-0.0326274	0.244068	-0.520944	-0.0297511	0.31306	0.306971	0.209409	0.449012	0.00184781	0.341578	-0.252451	0.103672	0.0610878	-0.307756	-0.280359	-0.416191	-0.481016	-1.19229	-0.0501172	-0.0352462	-0.131872	-0.120329	0.35362	0.362507
C0020C10 | Unknown___36@	-0.179251	-0.0791445	0.128782	0.332906	0.370824	-0.0358752	-0.140668	-0.114945	-0.0521512	-0.345029	-0.127601	-0.12982	0.146808	-0.160927	-0.387053	0.27032	0.186819	-0.0678623	-0.0857779	0.301833	0.44871	-0.116328	-0.323696	0.611401	0.150607	-0.571977	-0.66699	0.241603	-0.159526	-0.840552	-0.454569	0.531266	0.263668	-1.17166	-1.18833
C0021C06 | Dlk1 -- Delta-like 1 homolog (Drosophila)___37@	-2.98848	-2.80061	-4.8566	-4.66663	-3.24467	-3.96326	-4.44556	-2.72658	-4.75177	-4.61588	-3.5153	-5.2464	-4.24762	-4.6505	-4.56458	-3.04411	-3.3681	-4.04561	-5.20298	-2.2698	-2.02957	-4.2928	-3.40871	-3.728	-6.5344	-3.75514	-2.96229	-2.65737	-4.19493	-4.58575	-4.32721	-4.47431	-4.18669	-4.79221	-4.10158
C0021H08 | Tmem5 -- Transmembrane protein 5___38@	0.229216	0.344828	0.087055	0.0287622	0.702468	0.388628	0.227334	0.497052	0.439662	0.477735	0.128746	0.461154	0.37816	-0.116296	0.677417	0.457136	0.622544	0.0528611	0.118135	-0.213096	0.913978	0.18059	0.0135209	-0.176768	0.536014	-0.43576	-0.411635	0.322722	0.0278706	-0.0692623	-0.0365297	0.0843611	0.0196203	-0.0248086	-0.327016
C0022D09 | Unknown___39@	0.199136	-0.10263	-0.0311686	-0.22732	-0.105344	-0.452468	-0.0719389	-0.075889	-0.154006	-0.136075	-0.0764879	0.0788206	-0.105838	-0.445744	0.212772	-0.0478463	0.0527135	0.275907	0.430427	0.201652	-0.153846	0.0105051	-0.387543	0.0413572	-0.456075	0.324545	-0.223602	-0.0628461	-0.82139	0.379729	-0.614614	-0.236668	0.132541	0.208132	0.0445601
C0022E11 | Dsp -- Desmoplakin___40@	-0.279643	-1.73447	-1.67321	-1.48016	-2.62431	-2.7976	-2.8826	-2.87091	-2.88067	-3.2908	-2.4347	-0.435016	-2.82572	-3.20807	-2.76378	-2.08577	-1.54454	0.0176974	-2.31427	-1.37963	-0.902738	-3.4443	-2.871	-2.1031	-5.21656	-2.39555	-3.31944	-1.38573	-2.59126	-2.75192	-2.06488	-1.79946	-2.7364	-2.56664	-2.76961
C0023E10 | Stx18 -- Syntaxin 18___41@	0.387998	-0.106707	0.0504098	-0.391628	-0.402805	-0.414107	-0.406711	-0.38337	0.0494042	-0.0942375	-0.0599669	-0.242743	0.0763117	-0.0954761	0.0254983	0.576174	0.091956	0.0584189	0.116078	-0.304687	-0.130954	0.16466	0.352978	-0.268599	0.127691	-0.0958692	-1.55384	0.332576	0.191234	-0.158852	-0.500504	-0.35961	-0.143263	0.140219	-0.324368
C0024B06 | Diap1 -- Diaphanous homolog 1 (Drosophila)___42@	-0.0261976	-0.0398664	-0.0531137	-0.086948	-0.165683	-0.127443	-0.0564626	-0.293481	-0.187616	-0.167315	-0.0474441	-0.0521715	-0.4019	-0.359227	-0.299467	0.0384457	-1.29724	0.189151	-0.183969	-0.677238	-0.361902	-0.333618	0.0399871	-0.334137	-0.161742	0.134232	0.231712	-0.717521	-0.306898	-0.0627292	-0.0839475	0.204245	-0.0842197	0.309168	0.502745
C0024F12 | Ipmk -- Inositol polyphosphate multikinase___43@	0.341205	0.157864	-0.112808	0.160335	0.221246	0.109765	0.0607625	0.0138112	-0.0956659	0.130639	-0.38389	-0.253732	0.0792431	-0.415495	-0.374055	0.262843	0.102257	-0.312139	-0.0697394	-0.301487	-0.417328	-0.424397	-0.610101	-0.614182	-0.395334	-0.811742	-0.243589	0.188999	0.100054	-0.515225	-0.324531	0.226818	0.655158	0.0341508	-0.627736
C0025B01 | Lcor -- Ligand dependent nuclear receptor corepressor___44@	0.0197418	-0.121771	-0.353829	-0.123544	-0.211515	-0.270248	-0.58742	-0.592298	-0.463895	-0.206182	-0.419943	-0.238627	-0.346892	-0.636745	-0.645327	0.390718	-0.0140293	-0.643728	-0.883786	-0.121911	-0.157369	-2.75238	-0.338508	0.179377	-0.752858	-1.14629	-0.050402	-0.248817	-0.169611	-0.687413	-0.386009	-0.530099	-0.351019	-0.854517	-1.21072
C0025B02 | Mnat1 -- Menage a trois 1___45@	0.290694	0.111277	0.124028	0.31122	0.292354	0.276845	-0.0121411	-0.0396144	0.387018	0.17521	-0.271697	0.363925	0.356034	0.0830315	0.172475	0.396067	0.219645	-0.086875	0.310995	0.227605	0.341986	-0.143926	-0.122087	0.297986	0.577739	-0.0798475	-0.28235	0.445792	-0.408236	-0.196993	-0.0444491	0.595803	0.177059	0.0516461	-0.0790127
C0025B12 | Ints2 -- Integrator complex subunit 2___46@	0.346607	0.230649	0.100364	0.0329175	0.16932	0.15442	0.0305463	-0.000368851	0.00958833	0.22911	-0.0622144	0.0236183	0.280372	-0.105889	-0.247624	0.310168	0.191354	-0.131223	-0.178305	0.506989	-0.0596106	-0.104318	-0.106939	0.0485426	0.746281	-0.328051	-0.718604	0.494495	0.535829	-0.172226	-0.0570579	0.159599	0.503646	-0.319565	-0.334722
C0026A02 | Irs3 -- Insulin receptor substrate 3___47@	0.47926	0.688166	0.0571337	0.366334	0.289433	0.363424	-0.068445	-0.389902	0.379824	0.256004	0.00344996	0.26486	0.376408	0.0863491	0.0333975	0.385001	0.501717	0.0580545	0.20254	-0.2629	-0.0707736	0.0748561	0.0687148	0.509539	0.623404	-1.1118	-0.307733	-0.0069611	0.105366	0.0312788	0.0830171	0.487954	0.287312	-0.241076	-0.281663
C0026H04 | Arl6ip4 -- ADP-ribosylation factor-like 6 interacting protein 4___48@	-0.419	-0.324999	-0.491362	-0.604699	-0.0617396	-0.497518	-0.266559	0.567303	-0.319276	-0.178035	-0.802318	-0.206577	-0.249018	-0.616836	-0.506423	-0.0215182	-0.19161	0.419715	-0.843771	0.496579	0.233614	-0.756181	-0.498981	-0.0364508	0.457399	-0.181258	0.380164	0.190831	0.140571	-0.46241	-0.295927	0.311434	0.0729111	-0.326855	-0.385254
C0026H06 | Cubn -- Cubilin (intrinsic factor-cobalamin receptor)___49@	-0.0994834	-0.0995863	-0.150163	-0.168711	-0.053172	-0.666869	-0.640955	-0.545478	-0.626231	-0.212839	-0.492892	-0.352681	-0.567974	-0.470857	-0.440903	0.0123429	0.002729	-0.52038	-0.348804	0.0593596	0.277036	-0.491043	-0.0286444	-0.589972	-0.90942	-0.629632	-0.154854	-0.255624	-0.372732	-0.814219	-0.477361	-0.164867	-0.347994	-0.395861	-0.582065
C0027A11 | Stat1 -- Signal transducer and activator of transcription 1___50@	0.697721	0.543373	0.844902	0.706442	0.702868	0.749302	1.01917	0.662301	0.65755	0.753755	0.325757	1.29995	1.02989	0.820542	0.717999	1.22394	1.179	1.01978	1.47636	-0.0812974	0.181128	-0.17233	0.208518	-0.177441	0.588324	-0.148405	-0.083533	0.385404	0.347266	0.0302556	-0.216321	0.708684	0.435751	0.198019	-0.225063
C0027F02 | Unknown___51@	0.285364	0.17575	0.160011	0.161829	0.207353	0.493061	-0.125865	-0.474754	0.0376607	0.642215	-0.0334351	0.0113968	0.0651393	-0.167209	-0.277936	0.38088	0.494174	-0.256416	0.0686827	-0.00624004	0.0130028	0.0578141	0.0093753	0.566416	0.13367	-0.644513	0.0341523	0.317832	-0.089807	-0.20896	-0.0145262	0.447965	0.123534	-0.343681	-0.0199499
C0028E12 | Rpl13a -- Ribosomal protein L13A___52@	0.126769	-0.0739192	-0.415999	-0.250532	0.139936	-0.102405	-0.258498	-0.287155	-0.0584086	0.110413	-0.604823	0.184138	0.210357	-0.0268225	0.0547758	0.73071	0.541139	0.521835	-0.175133	-0.106005	0.470894	-0.324418	-0.0329558	0.175847	0.662131	-0.0333182	0.236574	0.43286	0.377735	-0.238283	-0.188372	-0.301868	-0.00665792	-0.200122	-0.327329
C0030A09 | Unknown___53@	0.226896	0.106285	0.244774	0.263041	-0.121047	-0.0463229	0.140851	0.283507	-0.0557014	0.889692	0.301472	0.29026	-0.0135614	0.164994	0.139479	-0.123764	0.127795	-0.0470875	0.0902197	0.225512	-0.0554544	0.657049	0.157807	0.554593	0.544706	-0.178025	-0.0198038	0.199831	0.191826	0.351225	-0.208291	-0.0870114	-0.187662	0.0647496	-0.318101
C0030D07 | Prl4a1 -- Prolactin family 4, subfamily a, member 1___54@	0.552119	0.193736	0.124171	-0.0865263	0.503278	0.33644	0.177186	-0.0393723	0.231122	0.377744	-0.213612	0.277358	0.188499	-0.0300283	-0.206357	0.451577	0.556329	-0.113972	0.278119	0.127184	0.31078	-0.468737	-0.446065	0.21543	0.428064	-0.845985	-0.287234	0.457307	0.0538985	-0.304075	-1.02638	1.00554	0.102578	-0.521039	-0.197507
C0031E02 | Unknown___55@	-0.829974	-0.648347	0.00182055	-0.977925	-0.675063	-0.682607	-0.73623	-0.525734	-0.646594	0.250136	-0.318736	-0.343653	-0.620329	-0.617474	-0.484185	-0.246981	-0.109446	-0.00358271	-0.00388565	-0.127095	1.0667	-0.600855	-0.214577	-0.457638	-0.779966	-0.486637	-0.25815	-0.29084	-0.457456	-0.364534	-0.238392	0.0614736	0.191159	0.239943	-0.0928509
C0031E04 | Dok4 -- Docking protein 4___56@	-0.502117	-0.307789	-0.865223	-0.532494	-0.234651	-0.673447	-0.851637	-1.00645	-0.997023	-0.520109	-0.773652	-0.715577	-0.675549	-0.71524	-0.982643	-0.258226	0.0731707	0.178564	-0.81726	-0.156795	-0.130088	-1.20852	-0.718845	-0.255689	-1.40502	-0.663238	-0.212057	-0.289215	-0.48349	-1.13348	-0.365099	-0.870318	-0.694158	-1.30957	-1.08663
C0031F08 | Spryd4 -- SPRY domain containing 4___57@	0.220298	0.032699	-0.165303	-0.134835	0.0694672	0.108525	-0.0405202	-0.194919	-0.387989	-0.225182	-0.319955	-0.215081	-0.166624	-0.123649	-0.35731	-0.487955	0.117406	-0.201811	-0.0615851	0.221428	0.437082	-0.596082	-0.829717	0.719748	-0.124958	-0.756718	-0.748068	0.249124	0.0899698	-0.393239	-0.26104	-0.10865	-0.0056259	-0.637825	-0.652602
C0031G05 | Unknown___58@	0.323755	0.43429	0.107517	-0.00404167	-0.0907661	0.215579	-0.0171178	0.0629634	-0.286903	-0.207182	-0.192464	-0.175365	-0.251373	-0.212997	-0.222872	0.697368	0.286494	0.259251	0.383485	0.655995	0.0901606	-0.497388	-0.4372	-0.154746	0.711405	-0.244486	-0.344157	0.465361	0.244103	-0.00472334	0.129396	1.2787	1.0354	0.563761	0.717839
C0032H09 | Lama5 -- Laminin, alpha 5___59@	0.411342	0.255712	0.275237	0.270224	-0.0430492	-0.0688759	0.0808204	0.194464	0.556932	0.205459	0.373393	0.0401557	0.191268	0.15126	0.11401	0.406235	0.348182	0.649448	-0.0662194	-0.0796992	0.283252	-0.142765	0.0657617	-0.13927	0.180419	-0.649333	-0.231221	0.104208	0.0496073	-0.189277	0.39236	0.519828	0.513524	-0.974533	0.390064
C0033C06 | Parn -- Poly(A)-specific ribonuclease (deadenylation nuclease)___60@	-0.197835	0.228418	-0.369775	-0.302678	0.440054	0.146015	0.396253	0.228853	0.254533	0.161195	0.0123906	0.222778	0.338664	0.409286	0.124093	-0.0486947	-0.184873	0.17741	-0.209517	0.44153	0.450435	0.178432	0.139659	-0.925281	0.631839	0.255832	0.58044	0.344492	-0.285053	0.358964	0.171064	0.345314	0.335961	-0.262882	-0.290271
C0033C11 | Ccz1 -- CCZ1 vacuolar protein trafficking and biogenesis associated homolog (S. cerevisiae)___61@	0.18553	0.102832	0.135777	-0.0640872	0.252067	0.286413	-0.299712	-0.176606	0.353312	0.293596	-0.13071	0.373149	0.293341	-0.263289	-0.158934	0.157626	0.297308	-0.318843	-0.544251	0.69193	0.333349	-0.12731	-0.00839596	-0.586752	1.10927	0.220776	0.177371	0.475716	0.550008	-0.0185033	0.0884645	0.116317	-0.204308	-0.804491	-0.443032
C0033C12 | Arhgap39 -- Rho GTPase activating protein 39___62@	0.190241	0.330681	0.135019	0.00292975	0.0388855	0.287425	-0.0341013	-0.279016	-0.0853702	0.0364597	-0.269488	-0.00999465	-0.0789119	-0.0272124	0.116287	0.151497	-0.0405455	-0.78588	0.0350464	0.772684	1.32099	-0.282275	-0.652387	-0.673667	0.0568557	-1.09532	-0.966904	-0.203968	0.186089	-0.159709	-0.233515	0.0102013	0.194849	-0.550505	-0.213597
C0033E09 | Nadk -- NAD kinase___63@	0.367541	0.19515	0.317202	0.0294829	0.141574	0.211523	0.663481	0.152011	0.228686	0.207262	-0.108303	0.32145	0.240573	0.187793	0.108582	-0.0575565	-0.480876	-0.0145716	-0.0638085	0.283146	0.347296	-0.061276	-0.100055	0.0340991	0.483861	0.164696	-0.444286	0.51388	-0.670806	-0.157472	-0.0586189	0.682973	0.37431	-0.24512	0.330392
C0033E10 | Csrp1 -- Cysteine and glycine-rich protein 1___64@	-0.246229	-0.325097	-0.134091	-0.157871	-0.56997	-0.671109	-0.591891	-0.556095	-0.717783	-0.456413	-0.232139	-0.838089	-0.869981	-0.705288	-0.732778	0.607391	0.569131	0.467756	0.51883	-0.742437	-0.194882	-0.927736	-0.714624	-1.14813	-1.62546	-0.459946	-1.02523	-0.226814	-0.279566	-0.5473	-0.482219	0.514257	0.548924	0.46841	0.426012
C0034B01 | Mical2 -- Microtubule associated monoxygenase, calponin and LIM domain containing 2___65@	1.90197	2.17802	2.42388	2.70134	1.78835	1.76615	2.11369	2.38859	2.18403	1.68954	1.20147	2.5477	2.06662	1.77834	2.20913	2.01558	1.95235	2.50493	3.20574	1.6433	1.13623	3.3053	1.89362	1.39376	3.08392	0.938758	1.00213	1.88917	2.12554	2.17085	2.36682	2.14973	2.28983	2.30681	1.77021
C0034D03 | Kdm6b -- KDM1 lysine (K)-specific demethylase 6B___66@	0.205939	0.277573	0.0534368	-0.132815	-0.108791	-0.139466	-0.0243513	-0.251734	0.0956621	0.362853	-0.131628	-0.181736	-0.0282729	-0.287003	-0.195332	0.311858	0.275599	0.132677	-0.290545	-0.568818	0.139603	-0.51291	-0.355515	0.359925	0.0229891	-0.746858	0.269548	0.00637796	0.105369	-0.353403	0.203003	0.0428266	0.0700345	-0.473301	-0.0550763
C0034G08 | Nktr -- Natural killer tumor recognition sequence___67@	0.161094	0.0678008	0.139195	-0.0241097	0.173208	0.312978	1.14174	0.883376	0.0740817	0.0942477	0.474793	0.0485163	0.1228	0.246238	0.377543	0.183935	0.574971	0.729098	0.716525	0.620443	-0.263871	0.725939	-0.770876	-0.303547	0.555443	-0.291641	0.114514	0.188001	0.36015	0.571155	0.162124	0.2612	0.324696	0.359649	0.776654
C0034G10 | Transcribed locus___68@	-0.23163	0.0294129	0.280548	-0.0525054	-0.463224	0.152296	0.336286	0.202683	-0.0471295	-0.266722	0.368971	-0.307097	-0.178229	0.355145	0.102211	0.308213	0.00243212	-2.01572	0.0687459	0.435815	0.551515	-0.234685	-0.288727	-0.2527	0.485803	-0.309806	-1.51226	0.382951	0.114332	0.303734	-0.554123	0.0919383	-0.432234	-0.302967	0.218185
C0035D09 | Dlat -- Dihydrolipoamide S-acetyltransferase (E2 component of pyruvate dehydrogenase complex)___69@	-0.0143435	-0.261809	-0.552424	-0.352117	-1.0388	-0.930948	-1.01419	-0.862214	-0.49621	-0.0554335	-0.560501	-0.64679	-0.423547	-0.66263	-0.710712	0.0358135	-0.041541	0.111066	-0.693659	0.158094	-0.146294	-1.18848	-0.709701	-0.771782	-0.765464	-1.45336	-1.51947	-0.393519	-0.446029	-0.752693	-0.613316	-0.324326	-0.147301	-0.49502	-0.378844
C0036C01 | Unknown___70@	0.369388	0.378157	-0.161372	-0.0518255	0.283343	0.365852	-0.027398	-0.156572	0.26095	0.752102	0.00065842	-0.0280578	0.227433	-0.0883901	0.0245973	0.609059	0.171405	0.00500086	0.109662	0.552225	0.317459	0.0254326	-0.179698	0.347551	0.612217	-0.865412	0.0654977	0.0116698	0.221099	-0.304607	0.0275547	0.399531	0.481326	-0.402902	-0.174852
C0036H09 | Samd4b -- Sterile alpha motif domain containing 4B___71@	0.158292	0.224378	-0.364688	-0.1946	0.186625	0.141018	-0.0771852	-0.125373	0.138895	0.212147	-0.408148	0.258903	0.219038	-0.139351	-0.364298	0.111147	0.293937	-0.367281	-0.0640068	0.402383	0.407826	-0.00327105	-0.253377	0.235364	1.30702	0.128362	0.745763	0.260945	0.0475958	-0.161095	-0.0181113	0.601258	0.77931	0.0794202	-0.188431
C0037B03 | Rpa2 -- Replication protein A2___72@	0.137951	0.0134921	-0.0562332	-0.138258	0.191593	0.228689	0.0642864	-0.164822	0.114427	-0.0609551	-0.0968454	0.171363	0.178638	-0.00102551	-0.12365	0.596701	0.324171	0.0100395	0.214348	0.204777	0.200693	-0.114488	-0.214868	-0.0413891	0.783933	-0.486849	-0.321021	0.420725	0.181961	-0.267622	-0.452235	0.607542	0.725016	0.0329138	0.0919348
C0037B06 | Surf2 -- Surfeit gene 2___73@	0.251309	0.0440421	-0.225987	-0.0269	0.302876	0.105978	0.026734	-0.19942	0.323131	0.308026	-0.181469	0.483562	0.337124	0.0484435	-0.0502052	0.71971	0.572314	0.0496691	0.301682	0.192072	-0.338435	0.108273	-0.192468	-0.319407	0.841898	-0.180136	-0.313454	0.492017	-0.168281	-0.325041	-0.175235	0.598856	0.842597	0.0351184	0.476196
C0037C06 | Unknown___74@	0.290939	0.183338	0.782114	0.944044	0.304091	0.0219107	0.240638	0.447388	-0.0356335	0.0500931	0.0315625	0.178241	0.0405628	0.163492	0.228613	0.608733	0.646901	1.09078	0.384975	0.304541	-0.208992	0.179287	0.128902	-0.776341	-1.55309	-0.868217	-1.32767	-0.0533072	-0.0735853	-0.208542	-0.00455801	-0.188091	-0.309449	0.0794275	-0.231123
C0037E02 | Mycbp -- C-myc binding protein___75@	1.32492	0.443959	1.78155	1.84562	0.361325	0.34583	0.478284	1.30979	0.208987	0.188892	0.109475	0.376658	0.353964	0.387498	0.319637	1.02361	0.107775	0.909818	0.440888	-0.206201	-0.0548063	0.217254	0.150995	-1.16437	-3.88366	-0.640704	-0.678225	-0.272261	-0.12907	0.149697	0.190264	0.0576927	0.376029	0.220767	0.436534
C0037H07 | Il13ra1 -- Interleukin 13 receptor, alpha 1___76@	0.136285	0.0935929	-0.213492	0.0878525	0.102496	0.273562	0.127429	-0.145513	0.182287	0.213725	-0.080695	0.305156	0.334255	0.049891	0.0679874	0.488822	0.375407	0.0479113	0.044409	0.214156	-0.21738	0.340582	0.0818759	0.233999	1.12729	-0.0859889	0.779129	0.446383	0.357199	0.0650908	0.128226	0.283515	0.171776	0.0622985	0.0661966
C0038F11 | Cltb -- Clathrin, light polypeptide (Lcb)___77@	0.00344419	-0.257634	-0.832342	-0.37726	-0.550527	-0.276864	-0.832282	-0.671032	-0.471256	-0.443444	-0.470518	-0.364059	-0.323921	-0.18299	-0.589034	0.370784	-0.225879	-0.0608749	-0.0354709	-0.283919	-0.511494	-0.429943	-0.953189	-1.58435	-0.813276	0.123208	-0.808905	-0.0572692	-0.444632	-0.570767	-0.325063	0.0405814	0.115017	-0.333032	-0.373287
C0038F12 | Unknown___78@	-0.417329	-0.556971	-0.571256	-0.486775	-0.513883	-0.175405	-0.443521	-0.288623	-0.129598	-0.0559633	-0.157289	0.0588821	-0.0210528	0.00968188	-0.108454	-0.0309422	-1.3035	0.548055	-0.151187	0.591278	-0.392166	0.743831	0.660175	-0.0943425	1.2528	0.155764	0.859574	-0.136827	0.485953	0.584266	0.517596	0.570844	-0.165705	0.794092	0.799923
C0038H11 | Sgol1 -- Shugoshin-like 1 (S. pombe)___79@	-0.0429687	0.153895	0.153301	-0.137192	0.121591	0.0662942	-0.0979942	-0.478245	-0.322677	-0.0199317	-0.360249	-0.0348563	-0.121398	-0.318005	-0.195519	0.456135	0.439507	0.209894	-0.00306318	0.144578	-0.0496297	-0.219095	-0.122002	-0.248135	-0.174487	-1.07178	-0.929851	0.123967	0.0621932	-0.312308	-0.305668	0.807024	0.75491	0.274697	0.677347
C0039G06 | Unknown___80@	-0.241824	-0.171724	-0.217406	-0.330445	0.0399826	-0.160058	0.130562	0.12946	-0.223458	-0.114473	-0.070118	0.0790616	-0.0745775	0.083207	0.0543159	0.452664	0.215071	0.430454	0.0962461	0.026438	-0.111102	-0.227434	-0.0360828	0.53937	-0.592846	-0.582498	-0.832295	-0.170641	0.0206691	-0.427294	-0.0167989	0.143961	0.090765	0.259615	-0.20396
C0039G11 | Transcribed locus, strongly similar to NP_033103.2 60S ribosomal protein L18 [Mus musculus]___81@	0.326866	-0.0603856	0.834885	0.116291	0.0571338	-0.137334	0.126672	0.0694138	-0.0633053	0.0748995	-0.168116	0.254128	0.091855	0.0791701	0.0500125	0.645205	0.235869	-0.0219305	-0.116555	-0.0115085	-0.0890859	-0.192426	-0.103237	0.0441507	0.585514	0.496794	0.267957	-0.252042	0.230424	0.0916648	0.207041	0.36065	0.342499	0.0238198	0.302574
C0040B02 | Transcribed locus, moderately similar to XP_216565.2 PREDICTED: similar to PTEN induced putative kinase 1 [Rattus norvegicus]___82@	0.0379321	-0.215123	-0.227762	-0.43789	-0.00539927	-0.164803	-0.0725382	-0.282806	-0.117428	-0.336771	-0.479387	-0.522929	-0.00992467	-0.421874	-0.589337	0.0267154	0.155427	-0.240721	-0.213527	0.420102	0.177814	-0.57913	-0.480167	0.0553344	-0.103011	0.0418219	-0.586166	0.0127027	-0.230286	-0.876623	-0.394398	0.00179937	0.254539	-0.626018	0.0296987
C0040E01 | Unknown___83@	0.0644922	0.266885	-0.0658195	0.0499099	0.433013	0.111117	0.250038	-0.273278	0.125339	0.0148773	-0.0261552	0.0389156	0.149987	-0.00475998	0.163549	0.315244	0.396889	0.157614	0.0845552	0.129726	-0.208157	-0.0911223	-0.223122	0.321483	0.251289	-0.57602	-0.30249	0.295996	0.336609	-0.190123	-0.270506	0.555806	0.0515202	-0.346967	-0.493137
C0040E07 | Ggps1 -- Geranylgeranyl diphosphate synthase 1___84@	0.123321	0.318372	0.237066	0.063161	0.286749	0.124645	-0.0881494	-0.117508	0.0885276	0.341656	-0.00639549	-0.0394831	-0.0325444	0.194177	0.278808	0.541842	-0.324009	0.411078	0.0984881	0.408456	0.0370469	-0.189269	0.0480881	-0.515405	0.405	-0.752369	-0.0857156	0.157701	0.0386421	-0.403352	0.183431	0.276687	0.549645	0.242938	0.136401
C0040F07 | Unknown___85@	0.0835049	0.206002	0.246054	0.403242	-0.0546243	-0.161636	-0.254415	-0.156799	0.0328754	-0.0313466	-0.291416	-0.0916782	-0.0384685	-0.0625331	-0.121922	0.635859	0.4509	0.417638	0.484687	0.00658316	0.121758	0.158949	-0.177031	0.651668	-0.215021	-0.739119	-0.16164	0.0999353	-0.0387799	-0.332295	0.0938854	0.374293	-0.0688053	-0.0367333	-0.327086
C0040G02 | Nynrin -- NYN domain and retroviral integrase containing___86@	0.241475	0.0415893	0.117785	0.214668	0.144093	0.208516	0.0554666	-0.078637	0.1314	0.142688	0.00824196	0.432523	0.312449	0.0131535	0.279693	0.573735	0.469742	0.0157533	0.748238	0.290059	-0.330429	0.0237451	0.0656718	0.748229	0.416709	-0.298139	-0.0470502	-0.0570226	0.25277	0.0676786	0.0238726	0.859443	0.18484	0.224565	-0.0378612
C0040G09 | Nfya -- Nuclear transcription factor-Y alpha___87@	-0.0697613	-0.18357	-0.420016	-0.0521551	-0.0342155	-0.192268	0.176799	-0.344205	-0.257938	-0.287743	-0.328829	-0.400889	-0.237299	-0.465319	-0.373088	0.268602	-0.0981653	-0.38097	-0.0972698	0.00488908	0.156288	-0.74122	-0.759658	-0.263575	0.119321	-0.767753	-0.543106	-0.21578	-0.218613	-0.472772	-0.589062	-0.281138	0.237573	-0.456882	-0.512007
C0100B02 | Pitpnb -- Phosphatidylinositol transfer protein, beta___88@	0.136989	0.300643	0.0701098	0.224951	0.18201	0.031766	0.233688	-0.0749252	-0.0798269	-0.0728991	-0.241264	-0.0810809	-0.0744339	-0.247753	-0.150108	0.177306	0.128254	0.834217	-0.359867	0.0788212	0.0505503	-0.463108	-0.339557	-0.651556	-0.172626	-0.731399	-0.297898	-0.24273	-0.0535538	-0.263343	-0.166753	0.15152	0.0248087	-0.197903	-0.323606
C0100C12 | Dlst -- Dihydrolipoamide S-succinyltransferase (E2 component of 2-oxo-glutarate complex)___89@	-0.189418	-0.131992	-0.252459	-0.289166	-0.596666	-0.455008	-0.354912	-0.401532	-0.424908	-0.637324	-0.525969	-0.518382	-0.329104	-0.456766	-0.627199	-0.221253	-0.0443258	0.331176	-0.60736	-0.239158	-0.759278	-0.781095	-0.512048	-0.227429	-0.097555	0.698206	0.208163	-0.13911	-0.194056	-0.396294	0.09966	-0.0767573	-0.393532	-0.118359	0.00895703
C0100H05 | Unknown___90@	0.129059	0.101651	-0.0324654	0.14088	0.110333	0.208729	-0.0285794	-0.0407906	0.486131	0.498058	0.187348	0.480594	0.324969	0.169913	0.110915	0.63883	0.443801	-0.239549	-0.184937	0.0475142	-0.162804	0.00356623	-0.229367	-0.822148	0.119362	-0.388205	-0.45243	0.278395	0.0277089	-0.224172	0.0356624	0.0603857	0.265003	-0.608041	-0.474826
C0101B10 | Amotl1 -- Angiomotin-like 1___91@	-0.417294	-0.539363	-0.617348	-0.595958	-0.308954	-0.721057	-0.875154	-0.959731	-0.809983	-0.847721	-0.717979	-0.451427	-0.491644	-0.678615	-0.947356	-0.455874	-0.296049	-0.528855	-0.682189	-0.183996	-0.820646	-0.970699	-0.469091	-0.286066	-0.556348	-0.692434	-0.17432	-0.438554	-0.461064	-0.893845	-0.525531	-0.254728	-0.470922	-0.444268	0.00772509
C0101C04 | Calm2 -- Calmodulin 2___92@	-0.20089	-0.393659	-0.863219	-0.576846	-0.567566	-0.230989	-0.618086	-0.739032	-0.480601	-0.437533	-0.579197	-0.455017	-0.259541	-0.415953	-0.631882	0.0783946	-0.165551	-0.41947	-0.468609	-0.583854	-0.43455	-0.916864	-0.869654	-1.51871	-0.474586	-0.548702	-0.528094	0.0784369	-0.163685	-0.591431	-0.224533	0.28451	-0.403304	0.216672	-0.0611936
C0101D05 | Mrps18b -- Mitochondrial ribosomal protein S18B___93@	0.196696	0.30513	0.136885	0.401264	0.113075	0.114508	-0.500814	-0.008461	0.18779	0.273856	-0.0968929	0.416389	0.340503	-0.0964687	0.100457	0.431099	0.409651	0.183401	0.223168	0.578598	0.460873	0.189378	-0.00556697	0.424223	1.88346	0.623904	0.43769	0.798517	0.739696	0.376795	0.266735	1.16814	0.722821	0.307443	0.310039
C0101D06 | Adam19 -- A disintegrin and metallopeptidase domain 19 (meltrin beta)___94@	-0.0938406	-0.474841	-0.653877	-0.428215	-0.418103	-1.21017	-0.990037	-1.24478	-1.15689	-0.7974	-0.976713	-1.02353	-1.12569	-0.939767	-0.987	0.0532361	-0.41761	-0.444965	-0.689457	-0.289229	-0.761728	-1.46856	-0.901447	-0.706102	-1.27741	-0.501824	-0.668751	-0.642469	-0.834874	-1.36177	-0.519171	0.0087501	-0.054735	-0.677168	-0.605535
C0102E05 | Unknown___95@	0.975517	0.756168	0.522353	1.05105	0.21585	0.405198	0.318656	0.076228	0.507994	0.544256	0.103549	0.263607	0.503318	-0.0469016	0.201219	0.561663	0.375751	0.614209	0.967106	0.224534	0.290643	-0.279812	-0.387772	0.577674	0.464704	0.408692	0.0689298	0.548514	0.282006	0.273525	0.37344	1.11408	1.29277	0.669648	0.767407
C0102G11 | Prrg4 -- Proline rich Gla (G-carboxyglutamic acid) 4 (transmembrane)___96@	0.140923	0.0295739	-0.100856	0.083188	-0.116455	-0.290121	-0.727559	-0.652638	-0.669845	-0.0125558	-1.25419	-0.0362265	-0.0599418	-0.370163	-0.556562	0.464328	-0.655188	-0.532199	-0.045879	0.0156383	-0.111999	-0.447331	-0.428059	-0.432957	-0.85342	-1.16593	-0.247638	-0.21198	-0.529115	-0.584562	-0.158769	-0.259301	-0.219778	-1.07106	-0.242052
C0102H04 | Bclaf1 -- BCL2-associated transcription factor 1___97@	0.403156	0.284783	0.456659	0.761293	0.655419	0.653791	0.477066	0.425526	0.672201	0.721521	0.127183	0.0658114	0.325357	0.248747	0.347221	-0.148956	-0.141566	-0.138335	0.00447132	0.404732	0.400329	0.207221	-0.317076	0.602945	0.380286	0.806686	0.385494	0.409077	0.137718	0.147279	-0.0594617	0.0538662	-0.105771	-0.369767	-0.118894
C0103B09 | Unknown___98@	0.32221	0.0591944	0.145224	0.180339	0.0463686	0.270528	0.296463	0.434701	0.259875	0.395488	0.255848	-0.0312874	0.0110249	0.189897	0.202648	0.71109	0.663911	0.291078	0.848578	-0.310001	-0.0306582	-0.282834	-0.20868	-0.117504	-0.0969136	0.0187473	0.00979631	0.00409058	0.0782993	-0.243562	-0.0110776	0.297443	0.158981	-0.196393	0.218266
C0103D04 | Slc25a19 -- Solute carrier family 25 (mitochondrial thiamine pyrophosphate carrier), member 19___99@	0.00884832	-0.045742	-0.388507	-0.339486	-0.0884097	-0.195367	-0.0456881	-0.430656	-0.252557	-0.318022	-0.680487	-0.146903	-0.0786525	-0.574837	-0.425647	0.434437	0.00964011	-0.161317	-0.798424	-0.0923305	0.293168	-0.563956	-0.883985	-0.243183	-1.00977	-0.619806	-0.295377	0.210138	-0.212332	-0.566092	-0.48051	-0.47141	-0.323121	-0.902821	-0.381861
C0103D10 | Unknown___100@	0.207774	0.201888	-0.293371	0.0222243	0.105308	0.318796	0.241394	-0.169054	0.140192	0.326873	-0.397054	-0.133665	0.269053	-0.148097	-0.307666	0.954183	1.07099	0.464041	0.789506	0.410504	-0.0898294	-0.618679	-0.580686	-0.416193	-0.485476	-0.747478	-0.900582	0.359437	0.332065	-0.386363	-0.544368	0.908896	1.29112	0.173268	0.188168
C0104D11 | Unknown___101@	-0.427285	-0.393988	-0.881184	-0.570383	-0.578976	-0.220544	-0.707527	-0.800221	-0.332945	-0.557503	-0.551527	-0.596699	-0.272573	-0.640384	-0.856569	-0.335531	0.0364273	-0.345636	-0.724123	-0.701791	0.673042	-1.70042	-1.06784	-1.62599	-1.29931	-0.886344	-1.48382	-0.491298	-0.41402	-1.38641	-0.966599	-0.732439	-0.469445	-1.50842	-0.600561
C0104E10 | Unknown___102@	0.290773	0.384281	0.131667	-0.042162	0.35058	0.271639	0.236853	-0.12055	0.212485	-0.00250247	-0.390901	0.102103	0.402569	-0.254598	-0.0843796	0.29593	-0.0411385	-0.141466	-0.318377	0.131558	0.369377	-0.671644	0.0596462	-0.162029	0.0643303	-0.948218	-0.898651	0.0163072	0.0777605	-0.410286	-0.283537	-0.244178	0.036078	-0.272763	-0.774804
C0104F12 | Unknown___103@	0.553009	0.382137	0.332328	0.445517	0.685771	0.69021	0.411715	0.450154	0.537524	0.455865	-0.0639764	0.255174	0.202164	-0.0620062	0.0736293	-0.0493207	0.261108	-0.260075	-0.114556	-0.0529996	0.458626	-0.227032	-0.321461	0.191574	-0.0397531	0.173021	-0.202625	0.383553	-0.375165	-0.476267	-0.0199613	-0.389998	-0.000867573	-0.545053	-0.556306
C0104G09 | Unknown___104@	0.711238	0.829284	0.597285	0.714099	0.946086	0.961209	0.791263	0.87396	0.937555	1.09107	0.280292	0.51595	0.741683	0.429802	0.734782	1.0578	1.36835	0.828074	0.981164	0.50859	1.23119	0.397295	0.387763	0.56133	0.302375	0.239947	-0.107841	1.07185	1.16892	1.01202	0.797605	0.812819	1.18242	0.783351	0.878012
C0105A08 | Unknown___105@	0.553847	0.529814	0.504047	0.750684	0.517347	0.783692	0.426767	0.492491	0.933771	0.810313	0.423005	0.439723	0.498907	0.352118	0.0619776	0.62812	0.687758	0.308025	0.278076	0.523444	0.587099	0.570632	0.40523	1.91124	2.91899	0.168134	0.786189	0.814996	1.28857	0.720105	0.639132	1.11627	0.771753	0.306314	0.824718
C0105B01 | Unknown___106@	0.275416	0.168001	-0.0113771	0.133003	0.0370963	0.278181	-0.082913	-0.0959552	0.114683	0.180429	-0.0133488	0.0272628	0.160052	-0.180595	-0.32702	-0.0145627	0.201302	0.632158	-0.108631	0.357232	-0.213115	-0.115299	-0.518134	-1.18904	-0.0539588	-0.758657	-0.14195	-0.0912135	0.224401	-0.613542	-0.202093	0.294292	0.053565	-0.18545	-0.0866169
C0105B09 | Itga1 -- Integrin alpha 1___107@	0.269745	0.0166062	-0.187894	-0.132628	0.227016	0.228005	-0.0991145	-0.184716	0.198333	-0.145529	-0.191052	-0.00415737	-0.0834522	-0.106598	0.359904	-0.21196	0.0293004	-0.327293	-0.0402027	0.0989196	0.526009	-0.22706	-0.239718	-1.18534	-0.012447	0.150356	-0.189833	-0.00370648	0.0729395	-0.351971	-0.0411688	-0.101162	-0.181859	-0.245701	-0.36389
C0105E04 | Unknown___108@	-0.227931	-0.418887	-1.3395	-0.994243	-1.36005	-1.09909	-1.28664	-0.780935	-0.892716	-0.926174	-0.864992	-0.429137	-0.648268	-0.811092	-1.04474	-0.945309	-0.94197	-0.38093	-1.65903	-1.69622	-0.219869	-0.655738	-1.40063	-2.0266	-2.36715	-0.886884	-1.25678	-1.23261	-1.20915	-2.06092	-1.77181	-0.804411	-0.895175	-1.34535	-0.71942
C0105E05 | Unknown___109@	0.223339	0.151776	-0.0165063	-0.111596	0.1483	-0.0783009	0.19217	-0.264358	0.0874035	-0.0570142	-0.279056	-0.279514	-0.489121	-0.553037	-0.282731	0.0691151	-0.400949	-0.456139	-0.690646	-0.351135	-0.103167	-0.453677	0.37561	-0.995556	-0.441388	-0.591355	-0.422652	-0.0457978	0.060206	-0.400326	-0.410389	-0.450619	-0.143648	-0.381719	-0.827507
C0105G06 | Unknown___110@	0.298955	0.199287	-0.0877185	0.0762522	0.101214	-0.0760549	-0.0147683	0.0852221	0.0997609	0.0575354	-0.0489704	0.0598987	0.293142	0.0564669	-0.297465	0.35303	0.173071	-0.290694	0.102767	0.0619441	0.160563	0.0649081	-0.180162	0.249056	0.527481	-0.283353	-0.472147	0.45976	0.444009	-0.193073	0.231584	0.179073	0.498761	0.0346762	-0.381604
C0106A12 | Unknown___111@	0.213031	0.192432	-0.0612943	-0.0978942	0.178565	-0.109782	0.167046	-0.25526	0.18058	0.218176	-0.227113	-0.0100594	0.0439334	-0.521685	-0.255899	0.429378	0.542423	0.882987	-0.180806	0.306316	0.0265493	-0.218833	-0.287349	-0.675548	0.634547	-0.427194	0.321114	0.378441	0.718457	0.0332127	0.0866837	0.650572	0.592425	-0.193685	-0.0764697
C0106B11 | Mtdh -- Metadherin___112@	0.353625	0.365681	0.211825	0.308726	0.35143	0.383794	0.281343	0.0781217	0.67248	0.689029	0.16477	0.560586	0.242242	0.242606	0.107751	-0.351002	0.172504	-0.126382	-0.176453	0.316106	0.205877	0.142427	0.573078	1.91411	1.21082	0.344513	0.182779	0.691583	-0.230543	0.401872	0.493636	0.149028	0.493306	0.360956	0.00648524
C0106C01 | Spag7 -- Sperm associated antigen 7___113@	-0.147838	0.0265301	-0.402133	-0.270866	0.080205	-0.148563	-0.47208	-0.523996	-0.391441	-0.337864	-0.664763	-0.395032	-0.268548	-0.352445	-0.67043	-0.00864919	0.0787494	0.211585	-0.15013	-0.268072	0.23605	-0.971243	-0.720019	-0.661055	-0.0797727	-0.288667	-0.145988	0.0162433	-0.257855	-0.47738	-0.53093	0.271524	0.0989811	-0.501699	-0.0811131
C0106D10 | E2f4 -- E2F transcription factor 4___114@	-0.138337	-0.160363	-0.0752266	-0.185507	0.0632719	0.0728932	-0.362233	-0.265395	-0.319319	-0.240549	-0.353338	-0.237146	-0.194278	-0.408409	-0.595819	0.197242	0.0989775	-0.0542552	-0.0903814	-0.118939	-0.193244	-0.362086	0.000463213	-0.000425526	-0.0997654	-0.222203	-0.492195	0.162371	-0.171598	-0.200452	-0.269097	0.218858	0.297659	0.0142153	0.032832
C0106E01 | Unknown___115@	0.404552	0.311971	0.0651576	0.260848	0.0529224	0.313115	0.0204258	-0.0248001	0.00605985	-0.27151	-0.113245	-0.0409332	-0.168243	-0.188475	0.207081	-0.0715734	0.0659871	0.0515907	0.480074	-0.317548	0.562201	0.283435	0.200053	0.380268	-0.00630583	-0.084975	-0.178925	-0.0695712	0.218532	-0.8424	-0.219575	0.115514	0.156605	-0.324698	0.00143404
C0106E03 | Transcribed locus___116@	-0.0607832	-0.0120079	-0.212591	-0.180799	-0.116812	0.0555909	-0.167812	-0.00566671	-0.0824686	0.0079506	-0.129552	-0.105885	0.00185071	-0.207597	-0.273159	-0.221648	-0.0602488	-0.210011	-0.100878	-0.495423	0.299458	-0.0946135	-0.188981	-0.581778	0.323128	-0.568224	-0.488816	-0.184964	0.0553824	-0.373915	-0.1674	-0.326495	-0.104765	-0.202658	0.408939
C0106F07 | Unknown___117@	0.723786	0.586389	1.1477	0.787036	0.0435862	0.128028	0.198809	0.234296	0.975567	0.881408	0.474383	0.731763	0.508714	0.681149	0.493864	0.426286	0.356701	0.508298	0.0643819	-0.354697	-0.272496	-0.0893287	-0.169896	-0.166134	-0.0867831	0.334837	-0.156376	-0.0930935	-0.12532	-0.450796	-0.361879	0.206993	0.273135	0.0786921	-0.473291
C0106G12 | Prpf6 -- PRP6 pre-mRNA splicing factor 6 homolog (yeast)___118@	0.381419	0.723491	0.475812	0.517462	0.367233	0.30754	0.210063	0.486098	0.526308	0.550658	0.310734	0.944125	0.705573	0.213596	0.158944	0.331895	0.423987	-0.100566	1.4032	0.503158	0.286146	0.698519	0.30333	-0.153981	0.476691	0.214473	-0.102996	0.0379654	0.375547	0.91829	0.126408	-0.0638672	0.343007	-0.100526	0.508868
C0108B01 | Dcaf17 -- DDB1 and CUL4 associated factor 17___119@	0.449148	0.245145	0.0956288	0.17379	-1.98868	-1.66474	-1.80501	0.0262928	0.307655	0.17278	0.342932	0.0299123	0.25032	0.0747241	-0.0556587	0.00931922	0.111048	0.434172	-0.144933	1.51132	0.0756801	0.00429947	-0.120812	0.0373137	0.226277	-0.172669	0.50411	0.600924	0.118664	-0.21932	-0.19453	0.533041	0.193449	-0.654871	0.0213939
C0108B10 | Unknown___120@	-0.0437032	-0.152062	-0.195494	-0.0348042	-0.394417	-0.175698	-0.144513	-0.192231	-0.169403	-0.0143413	-0.0316114	0.338791	0.404045	0.024818	0.176426	0.470535	0.48002	0.294946	0.151918	-0.0403439	0.515323	-0.708735	-0.576035	-0.846061	-1.06749	-1.25292	-0.595269	-0.14894	-0.0975158	-0.592689	-0.512783	0.232895	0.152605	0.0531255	-0.301776
C0108C10 | Tmed9 -- Transmembrane emp24 protein transport domain containing 9___121@	-0.38572	-0.622752	-0.413002	-0.72278	-0.149831	-0.497516	-0.706268	-0.892779	-1.26094	-0.886506	-1.29459	-1.02493	-1.03882	-1.10588	-1.44498	-0.234074	-0.154082	-0.817747	-0.950133	-0.356042	-0.172755	-1.77133	-1.05867	0.0803605	-2.36706	-1.49927	-1.46877	0.0131798	-0.852575	-1.54526	-1.47907	-0.445891	-0.27441	-0.785096	-1.28648
C0108C11 | Plac8 -- Placenta-specific 8___122@	0.536831	0.517401	0.423692	0.46086	0.101624	0.167388	0.0283589	-0.191799	-0.456374	-0.347928	-0.15055	-0.0377883	0.0480496	-0.333128	-0.26784	-0.093021	0.48606	1.457	0.22487	0.281277	-0.0724292	-0.361346	-0.329958	-1.01387	-0.280011	-0.273306	-0.121737	-0.109553	0.0383478	-0.00345665	0.047493	0.7103	0.690625	0.194368	0.489648
C0108D06 | Unknown___123@	0.442083	0.48705	0.413984	0.274698	0.290277	0.435892	0.350745	0.536298	0.595473	0.308432	0.119502	0.221904	0.546124	-0.00395812	0.243924	0.480768	0.569821	0.266256	0.488958	0.88997	0.312981	0.138034	0.415411	0.160857	1.84172	0.0472687	0.63836	0.287971	0.647807	0.0734726	-0.10487	0.998869	1.2539	-0.0552756	-0.142867
C0108D07 | Ugcg -- UDP-glucose ceramide glucosyltransferase___124@	0.021128	0.203316	-0.0885192	0.137407	0.996993	0.491595	0.748216	0.839346	0.748119	0.789652	0.18867	0.556024	0.501758	0.218226	0.0691591	0.0252986	-0.172041	-0.11688	-0.957875	0.623793	0.701019	1.18657	0.738626	1.04019	1.0812	0.26992	0.187691	0.674008	0.682823	0.443976	0.291576	-0.0840486	0.08628	-0.308831	-0.272971
C0108F02 | Unknown___125@	3.00966	2.92288	4.06235	4.19869	3.28903	2.87193	3.18869	3.20412	3.58948	3.90716	2.28695	3.61123	3.26543	3.08142	2.81136	3.42909	3.33374	3.13434	4.30231	2.06479	2.05716	3.23276	2.47338	2.55786	3.95442	1.21652	0.91036	2.92575	3.12937	3.70255	2.88887	3.0259	3.09919	2.65659	2.26791
C0109B12 | Unknown___126@	0.00295645	-0.15095	0.162804	-0.0710867	0.66013	1.23367	1.32918	1.25145	1.66443	1.52539	1.09322	0.52199	0.399226	0.22012	0.385935	0.53884	0.785499	1.76031	0.723366	0.228694	0.125627	0.314606	0.261676	1.25382	1.89457	0.443441	0.757876	0.541613	1.09111	0.251627	0.145662	0.253039	0.426033	0.584051	0.675313
C0109G02 | Unknown___127@	-0.0706274	-0.0565031	-0.107726	-0.309861	-0.158852	-0.298176	-0.269005	-0.151973	0.0186145	0.12919	-0.0752691	0.0614521	0.0225977	-0.0221275	-0.23139	-0.460678	-0.0244219	-0.130815	-0.190604	0.00201083	-0.195666	0.143206	-0.315502	-0.649252	-0.105404	0.229962	0.522954	0.180731	-0.169276	0.146923	-0.180436	0.0564168	0.037133	-0.0617952	-0.010046
C0109G12 | Unknown___128@	0.0407475	0.259693	-0.226614	0.179552	-0.0530821	0.127379	0.295156	-0.0153033	0.151773	0.0706786	-0.259994	0.0442774	-0.116159	-0.149345	-0.41099	-0.100394	0.211105	-0.178412	0.350525	0.608963	0.299422	-0.0816598	-0.28707	0.270967	-0.0890467	-1.17674	-1.10006	-0.356418	-0.46143	-0.586063	-0.00695825	-0.326437	-0.281464	-0.634267	-0.656539
C0109H05 | Coq10b -- Coenzyme Q10 homolog B (S. cerevisiae)___129@	0.295514	0.683385	0.796279	0.639961	0.363174	0.41039	0.405112	0.277749	0.594828	0.292616	0.250052	0.310374	0.38216	0.109785	-0.113473	0.360461	0.443559	0.46467	0.548756	0.299433	0.258092	0.43081	0.235391	-0.0579938	0.425225	-0.256347	-0.902906	0.327196	0.129461	0.165963	0.573947	0.436365	0.629109	0.504692	1.12422
C0109H08 | Smc1a -- Structural maintenance of chromosomes 1A___130@	-0.0600414	0.0204154	-0.328758	-0.187055	0.0795352	-0.0383209	-0.335829	-0.143559	-0.232582	-0.0827739	-0.197003	-0.290846	-0.100958	-0.298674	-0.273521	0.19253	0.205755	-0.151461	-0.157479	-0.11582	-0.140939	-0.263608	-0.312141	-0.0759004	0.180727	0.00814948	-0.202808	0.249747	-0.160795	-0.337671	-0.507371	-0.282298	-0.0100774	-0.208063	-0.0714586
C0110A10 | Snx14 -- Sorting nexin 14___131@	-0.266621	-0.311918	-0.765825	-1.04255	-0.608803	-0.311035	-0.539005	-0.804623	-0.262101	-0.271099	-0.561613	-0.349152	-0.241214	-0.555969	-0.647525	-0.869536	-1.17006	-1.40003	-1.79318	0.133774	0.214102	0.179376	-0.131092	-0.550252	-0.412856	-0.928581	-0.855514	-0.165021	0.027489	-0.500261	-0.390006	-0.75003	-0.787126	-1.05863	-1.06911
C0110B11 | Acly -- ATP citrate lyase___132@	0.197287	-0.18732	-0.412729	-0.289495	-0.189287	-0.216169	-0.214328	-0.177782	-0.297226	-0.55487	-0.372618	-0.664031	-0.264832	-0.682036	-0.390442	0.304575	-0.146599	0.136948	-0.151002	0.25084	0.188534	-0.537491	-0.919353	-0.273623	-0.963554	-0.260395	-0.439586	0.144165	-1.33469	-0.675536	-0.997257	-0.48772	0.362352	-0.444805	-0.341374
C0110B12 | Unknown___133@	0.442909	0.54391	0.244256	0.28731	0.197779	-0.0768562	0.301834	0.204656	0.317364	0.328536	0.0134465	0.540015	0.29366	-0.26231	0.0901001	0.292595	0.479846	0.0849178	-0.16773	0.700681	0.961346	-0.14107	0.408482	0.421106	0.563612	-1.11815	-0.0123371	0.470184	0.411179	-0.235795	-0.160376	0.56234	0.188672	-0.300684	-0.211713
C0110D09 | Col5a3 -- Collagen, type V, alpha 3___134@	-0.958372	-1.21042	-1.1142	-1.57496	-0.814878	-0.693145	-0.803876	-0.72573	-0.989842	-0.92825	-0.718236	-1.3225	-1.03249	-0.742537	-1.03393	-1.28165	-1.19434	-1.02384	-1.62879	-0.443464	-0.797351	-2.10928	-1.18113	-2.35413	-1.87847	-0.846762	-1.10862	-1.01615	-1.04664	-1.42815	-1.29341	-0.970005	-1.35358	-1.15253	-1.06943
C0110F03 | Unknown___135@	-0.38774	-0.488743	-0.714851	-0.586785	0.0263567	-0.00509705	-0.336172	-0.247872	-0.0585486	-0.154516	-0.261989	-0.214366	0.0557303	0.112682	-0.11424	0.0952429	0.149467	-0.13145	0.180969	0.221603	-0.0990952	-0.504767	-0.473347	0.183443	0.344854	0.736967	-0.379312	0.306986	0.333222	0.0555608	0.0713901	0.421837	0.360274	0.161252	0.267311
C0110F11 | Unknown___136@	0.709876	0.744525	0.698722	0.826012	0.557555	0.389451	0.226325	0.102912	0.991972	0.982818	0.46976	0.713177	0.797288	0.287668	0.163818	1.09858	1.09297	0.615015	0.959057	0.626649	0.238983	0.418539	0.350334	2.39935	2.81634	1.07554	1.75535	0.672251	0.702795	0.802306	0.927089	1.7381	1.86617	1.20757	1.23029
C0110G10 | Cstb -- Cystatin B___137@	0.0631747	-0.228267	-0.234072	-0.159187	0.00610225	0.0489899	-0.33052	-0.150328	0.0375442	-0.127	-0.560117	0.186314	0.0988186	-0.268301	-0.391843	-0.453445	0.0568141	-0.337604	0.0496318	0.120312	0.0688569	-0.152806	-0.480851	0.712415	0.501771	-0.340459	-0.0560019	0.0258953	0.0943208	-0.187819	-0.240406	0.409212	0.459387	-0.395836	-0.207046
C0110G11 | Unknown___138@	0.227983	0.39047	0.174065	0.342703	0.150536	0.119658	0.0720382	-0.0282541	0.787132	0.488541	0.410918	0.588809	0.419842	0.115502	0.0897498	0.177847	1.07757	0.667857	0.725501	0.222353	-0.0562171	-0.172163	-0.202269	-0.0580485	0.595483	-0.157638	0.249108	0.621116	0.627112	0.31195	0.101538	0.536733	0.344846	0.374334	0.771273
C0111B01 | Unknown___139@	-0.0843342	-0.0423496	-0.619468	-1.01458	0.0891371	-0.0544178	-0.46313	-0.334396	-0.17271	-0.127724	-0.762857	-0.315892	-0.112006	-0.813932	-0.544837	-1.04073	-0.12434	-0.787989	-1.83055	0.321983	-0.101284	-0.234671	-0.787187	-0.801475	-1.27673	-0.534455	-0.33801	0.0528726	-0.266114	-1.11939	-0.463115	-0.664669	-0.525794	-0.851091	-0.42911
C0111B10 | Unknown___140@	-0.0145688	0.247561	0.109441	0.101511	-0.0459239	0.0792475	-0.276079	-0.348215	0.125181	0.0651327	0.112275	0.106425	0.252068	0.243937	-0.0537885	-0.278743	0.367518	0.253118	-0.103087	0.392172	0.218235	0.241003	0.0598276	0.575254	0.113345	-0.0493808	0.0798462	0.197102	0.139384	0.000637116	0.314385	0.023622	-0.497049	-0.376212	-0.71012
C0111C11 | Unknown___141@	-0.441924	-0.253418	-0.515343	-0.204104	-0.0828557	-0.0456736	-0.294097	-0.391522	0.128173	-0.030989	-0.402297	0.0558576	0.110225	-0.161526	-0.244862	-0.0296275	0.321662	0.0762243	-0.00996625	0.190271	-0.0481789	0.022513	-0.363532	-0.395653	-0.32135	0.797611	-0.828515	0.0161984	0.117428	0.0603424	0.094345	0.238954	0.282352	0.19253	0.649637
C0111E01 | Unknown___142@	0.691348	0.504285	0.762515	0.572121	1.38816	1.87509	1.96181	2.15981	2.36892	2.49008	1.60164	0.650779	0.421779	0.249961	0.232189	-0.321464	-0.696322	-0.755754	-0.972732	-0.0313521	-0.014489	0.104402	-0.190842	0.239144	1.94103	0.281069	0.520633	-0.0851073	0.113854	-0.257675	0.0506556	-2.56414	-2.20522	-2.90638	-2.56149
C0111E08 | Lass2 -- LAG1 homolog, ceramide synthase 2___143@	-0.0358421	0.232165	0.532812	0.477761	0.162417	-0.0978939	0.170548	0.0200068	0.481479	0.478754	0.469371	0.439299	0.226343	0.28196	0.0768077	0.287151	0.537107	0.431988	0.494709	-0.203984	-0.064085	-0.049709	0.0695524	0.0267117	0.664185	-0.102258	0.00602472	-0.0189089	0.45111	0.365425	0.123998	0.38228	0.331268	0.811541	1.07359
C0111H05 | Unknown___144@	0.0406399	0.0281734	-0.148127	-0.254545	0.543528	0.367462	0.338608	0.300051	0.221203	0.295572	0.012858	0.365748	0.395971	0.218196	-0.0998934	0.424812	0.419677	0.0347982	0.0334717	0.378027	0.29279	-0.83348	0.129531	-0.0264643	0.0610214	0.529705	-0.514901	-0.106613	0.0719866	-0.304607	-0.328757	0.372753	0.597936	-0.25357	-0.341635
C0112B12 | Unknown___145@	0.133149	0.120423	0.247605	0.275558	-0.00800388	-0.14648	-0.745151	-0.568254	-0.691272	-0.345173	-0.74887	0.160437	-0.0229464	-0.37708	-0.432838	0.762521	0.75694	0.442791	0.615168	0.277488	0.34875	-0.319815	-0.39986	0.586633	0.152899	-0.850059	-0.98511	0.260078	0.129254	-0.191173	0.17726	0.582688	0.516525	0.0925701	0.40596
C0112D01 | Las1l -- LAS1-like (S. cerevisiae)___146@	0.0677107	-0.211184	0.227924	0.143974	-0.0515049	0.0708944	-0.0230677	0.226843	0.220141	-0.00553993	0.339542	0.0715464	0.0879593	0.399615	0.476281	-0.515322	0.0995005	0.66555	0.405118	-0.273607	-0.211147	0.323885	0.0229803	0.286402	0.515518	1.21896	1.06084	0.456562	0.274752	0.435542	0.1325	0.000124083	-0.362397	0.452993	0.649054
C0112E11 | Scap -- SREBF chaperone___147@	0.344492	0.573084	0.47779	0.403	0.488922	0.495645	0.823079	0.649358	0.781085	0.929691	0.657642	0.770765	0.679094	0.560724	0.839505	-0.155465	0.304265	0.669966	0.237982	-0.11199	-0.327222	0.717396	0.425717	-0.0878939	0.746186	0.205411	0.111822	-0.183141	0.429299	0.447415	-0.300689	0.131854	-0.0655279	0.550818	0.129433
C0112G08 | Unknown___148@	-0.439922	-0.0380379	-0.0439423	0.0643616	0.107649	0.00782248	0.1642	0.127027	-0.10904	0.00665791	-0.650879	-0.153662	0.552678	-0.181662	0.0143246	0.280884	0.355862	0.356349	0.66277	0.304678	-0.0696024	-0.131439	-0.243117	0.529042	-0.230103	0.319152	-0.451795	-0.247041	0.193843	-0.135701	-0.342986	0.138961	0.325504	-0.0368002	-0.0985945
C0112H05 | Vasp -- Vasodilator-stimulated phosphoprotein___149@	0.0632235	-0.0770165	-0.0516404	-0.14772	-0.29073	-0.127778	-0.361281	-0.396927	-0.332992	-0.224647	-0.00165699	-0.2309	-0.207443	-0.244481	-0.194362	-0.201728	-0.105261	-0.157469	0.226518	-0.00650123	-0.418243	-0.217675	-0.16878	0.20699	-0.530454	-0.334868	-0.363159	-0.282252	-0.462225	-0.249937	-0.196746	0.360441	0.00231674	-0.350025	0.252012
C0112H08 | Unknown___150@	0.0751704	0.0738362	-0.177471	-0.0925791	0.315156	-0.0636897	0.216319	0.128357	0.27121	-0.110545	-0.243403	-0.168693	0.125021	0.0768849	0.0518481	0.264585	0.393517	0.496346	0.493596	0.30303	0.0647967	-0.396887	-0.60927	0.46618	-0.0570988	0.405401	-0.22537	0.25017	-0.0374107	0.393527	0.068675	0.64199	0.702488	0.0375228	1.11616
C0114A10 | Unknown___151@	-0.211378	0.174914	-0.100525	0.0353105	0.0846268	0.0415702	-0.0264187	-0.694818	0.0450013	-0.045986	-0.0210249	0.124474	0.0322919	-0.088247	-0.203274	-0.171014	0.231093	0.0127051	0.10877	0.00390341	0.187669	0.0435257	0.0712698	1.15001	0.0747094	-0.713126	-0.671062	-0.423156	0.215232	-0.445453	-0.158965	0.251633	-0.096259	-0.548989	-0.0651065
C0114A11 | Vps33a -- Vacuolar protein sorting 33A (yeast)___152@	0.0139057	0.773032	-0.0985336	0.0444079	0.0764407	-0.289162	0.140724	-0.15363	0.0652487	-0.078721	-0.172828	0.199119	0.127222	-0.776097	-0.257295	0.111011	-0.0643447	-0.574903	-0.385953	0.368163	0.107341	-0.32258	-0.692371	-0.602921	-0.00317629	0.363574	0.0298833	-0.0551475	-0.339567	-0.543073	-0.376075	0.000263461	-0.160538	-0.741352	0.308366
C0114C01 | Unknown___153@	-0.339318	-0.39426	-0.14176	-0.171076	-0.0697743	0.00463122	-0.128704	-0.429643	-0.44658	-0.570208	-0.651338	-0.524822	-0.461233	-0.647634	-0.44904	0.64784	0.877891	0.362673	0.370682	-0.678356	-0.370434	-0.207034	-0.339598	-1.51128	-1.04141	-0.0404814	-0.47277	-0.436834	-0.536383	-0.40397	-0.403022	0.523032	0.746693	0.252268	0.0995972
C0114C05 | Unknown___154@	0.467313	0.431316	0.39646	0.177635	0.147132	0.263146	0.173169	0.149913	0.338557	0.357383	0.231181	0.384067	0.319443	-0.140398	0.182148	0.619644	0.729473	0.165394	0.59348	0.828083	0.0343488	-0.0766781	-0.0380924	-0.556874	-0.415361	-0.0905566	-0.792386	0.0196691	0.0252773	-0.0795783	0.0534031	0.134684	0.423463	0.108723	-0.0506897
C0114C11 | Unknown___155@	-0.0149238	0.361742	0.0640022	-0.0082814	0.405793	0.247448	0.297186	0.232307	0.177617	0.23836	0.0669161	0.306031	0.168569	0.0144444	-0.0725595	0.0781575	-0.0230218	-0.515888	-0.415504	-0.142682	-0.395929	0.160775	0.41466	-0.169282	-0.362375	-0.656626	-0.345992	-0.120631	-0.0789432	-0.129594	-0.293812	-0.344013	-0.43301	-1.23605	-0.384333
C0114D01 | Psmd14 -- Proteasome (prosome, macropain) 26S subunit, non-ATPase, 14___156@	-0.0303309	0.349552	-0.145514	0.502742	0.370728	0.323222	0.0104373	-0.100592	0.195592	0.018774	-0.0630176	0.0423864	0.237131	-0.153468	-0.257589	0.379932	0.35789	-0.110366	-0.00476707	0.0607553	0.491558	-0.194235	-0.344258	0.627616	0.603206	-0.443169	-0.0828479	0.237695	-0.145294	-0.232781	-0.237896	0.93617	0.715599	0.0640587	0.0472782
C0114D05 | Ipo7 -- Importin 7___157@	-0.0954714	-0.00895463	-0.454379	-0.379091	0.191841	-0.0251645	-0.0523391	-0.15816	-0.00243907	0.099121	-0.356551	-0.086003	0.00734517	-0.314958	-0.393439	-0.418307	-0.444133	-0.949459	-1.21261	0.300311	-1.05959	-0.8024	-0.562837	-0.275255	-0.192642	-0.592303	-0.34761	0.0103875	0.10001	-0.0740419	-0.369552	-0.290222	0.000999346	-0.34608	-0.538383
C0114G05 | Unknown___158@	-0.0711366	-0.208126	-0.40747	-0.541373	-0.458894	-0.161014	0.0883608	-0.270339	-0.178144	-0.213683	-0.351987	-0.492978	-0.352576	-0.843315	-0.855414	-0.483432	0.397974	-0.21719	-0.263579	-0.13097	-0.194966	-1.03875	-0.745839	-0.0908734	-0.329825	-0.790396	-0.166524	-0.658758	-0.413016	-0.829257	-0.99719	0.716467	0.516293	0.131095	0.317762
C0114G06 | Unknown___159@	0.18293	0.620274	-0.0947744	0.199393	0.00150282	-0.277298	-0.160286	-0.104205	0.135217	0.254999	-0.543765	0.0305894	0.341485	-0.126562	-0.0874177	-0.310992	0.415307	0.184431	0.230165	0.396541	0.332322	-0.221702	-0.342321	-0.020932	0.736286	-0.509474	-0.422966	0.468367	0.354231	-0.541138	-0.258981	0.309288	0.224342	-0.00922851	0.205078
C0114G07 | Unknown___160@	0.363673	0.463937	0.433207	0.431739	0.2206	0.571427	0.191639	-0.115691	0.109516	0.140466	0.0117356	0.0662311	0.280393	0.112987	-0.107241	0.00518088	0.350993	1.16058	0.178073	-0.400762	0.0664938	-0.0199319	0.0405863	1.37289	1.37822	1.00931	-0.00215535	0.0833792	0.291176	-0.0532791	-0.0919135	0.993446	0.788175	0.15535	0.446268
C0117A04 | Eif4g3 -- Eukaryotic translation initiation factor 4 gamma, 3___161@	-0.0400175	0.326225	-0.364187	0.00599741	0.0507246	-0.0841702	0.095516	-0.202469	-0.0979349	-0.0945698	-0.123169	-0.196741	-0.0112559	-0.200735	-0.0384241	0.00995161	-0.190542	-0.261855	-0.45256	0.00195211	0.176436	-0.405531	0.0100324	0.330609	-0.373186	0.259585	-0.206747	-0.554583	-0.278625	-0.302956	-0.153982	-0.0951929	-8.42e-05	-0.429502	-0.133495
C0117A06 | Atg7 -- Autophagy-related 7 (yeast)___162@	-0.00624639	0.0518068	0.0334995	-0.107667	0.390649	0.0241903	0.372684	0.0799213	0.093952	0.0310512	-0.00230408	0.219232	0.183197	-0.117143	0.0267672	0.671336	0.642007	0.227716	0.0690454	-0.491184	-0.82765	-0.197398	-0.0249638	-1.15602	-0.143798	-0.055771	-0.608354	0.207578	0.125051	0.322268	0.193318	0.365666	0.317451	-0.0985541	-0.0301471
C0117B04 | Mars2 -- Methionine-tRNA synthetase 2 (mitochondrial)___163@	-0.175818	-0.170471	-0.401804	-0.273523	0.167213	-0.0725265	0.0031735	-0.216523	-0.662284	-0.505802	-0.432283	-0.233768	-0.188493	-0.48932	-0.512578	-0.0200184	-0.144637	-0.699395	-0.88564	0.248284	-0.661759	-0.718015	-0.416257	-0.012269	-1.08741	-1.13687	-0.358469	-0.351866	-0.350663	-0.39752	-0.345521	-0.362227	-0.117721	-0.688346	-0.810397
C0117F09 | Ccnc -- Cyclin C___164@	0.316484	0.140684	0.0401013	-0.0774016	0.0238284	-0.11296	-0.144916	-0.158051	-0.0253752	0.0436969	-0.102702	0.0587741	-0.375432	-0.276349	-0.347429	0.202838	-0.269286	-0.0479982	-0.477866	0.345582	0.0742217	-0.156417	-0.169313	0.259795	-0.149624	-0.704637	-0.493623	0.0108038	-0.0924248	-0.0493396	-0.35315	0.445534	-0.200157	-0.241683	-0.579637
C0117H07 | Yif1a -- Yip1 interacting factor homolog A (S. cerevisiae)___165@	-0.0427022	0.0169758	-0.373943	-0.00920241	-0.0188648	0.10745	-0.213841	-0.310228	-0.154829	-0.148226	-0.304279	-0.30503	-0.0888262	-0.403607	-0.41969	0.202127	0.215303	-0.32713	-0.0229042	-0.318459	0.0757044	-0.340964	-0.385504	0.429302	-0.121508	-0.271386	-0.299226	-0.0308835	-0.147768	0.0988711	-0.178173	0.218402	0.200284	-0.0771067	-0.303614
C0118B08 | Sars -- Seryl-aminoacyl-tRNA synthetase___166@	-0.219924	-0.239152	-0.423495	-0.201775	-0.000552278	0.160307	-0.213793	-0.563181	-0.145616	-0.110247	-0.201158	0.050757	-0.0225552	-0.27417	-0.409219	0.0179431	-0.322992	0.655323	0.273211	-0.16669	-0.0858953	-0.0740495	0.0374599	0.368946	-0.0134119	0.226906	-0.600196	-0.468552	0.102477	-0.258239	0.0755977	0.0547491	0.511769	-0.35515	0.0716451
C0118C03 | Fyttd1 -- Forty-two-three domain containing 1___167@	0.299532	0.356794	-0.215507	-0.290962	0.182751	0.183077	-0.0368998	-0.0604556	-0.111754	-0.177399	-0.0548915	0.0332392	0.0472053	-0.151114	-0.0628372	-0.402925	0.23304	0.100957	-0.0738197	0.309308	-0.356245	-0.174173	-0.396727	0.156498	-2.0722	-0.531435	-0.162213	0.0268648	0.1678	-0.167394	-0.440848	0.105018	-0.0649912	-0.438454	-0.378326
C0118C05 | Atp13a1 -- ATPase type 13A1___168@	0.218956	0.359327	-0.270731	0.123652	0.163097	0.294809	-0.362404	-0.276534	0.0791156	0.0944181	-0.207787	0.264474	0.150797	-0.103656	-0.14989	0.292321	0.583221	0.940871	0.031699	0.00882132	0.389717	-0.0680156	0.0346457	0.100013	-0.385348	0.0933984	-0.255687	-0.270566	0.297599	-0.378859	-0.172352	0.485587	0.291636	-0.196913	-1.30117
C0118D03 | Unknown___169@	-0.717921	-0.775242	-0.956601	-1.3147	-0.415927	-0.303298	-0.521941	-0.76504	-0.780661	-1.00169	-0.620529	-0.471137	-0.482568	-0.766506	-0.732882	-0.310167	-0.266598	-0.573037	-1.01362	-0.162219	-1.01651	-1.68398	-1.365	-0.20001	-1.43287	-1.12975	-1.03962	-0.270895	-0.391916	-1.20568	-1.03733	-0.448468	-0.548144	-0.788613	-1.3143
C0118D06 | Prl2c3 -- Prolactin family 2, subfamily c, member 3___170@	0.0071021	-0.0741283	-1.14256	-0.633895	0.0459884	-0.153818	-0.768964	-1.19366	-0.705698	0.15157	-0.477249	-0.204752	-0.160755	-0.225326	-0.350691	-0.103695	0.399817	-0.0672159	-0.49141	0.275773	0.388437	0.25134	-0.776337	0.347688	-1.00598	-0.46616	-0.120203	0.11248	-0.359126	-0.529213	-0.309214	0.03897	0.0623172	-0.798442	-0.260678
C0118D08 | Unknown___171@	0.449186	0.275678	-1.06588	-1.21902	-0.116954	-0.183656	-0.415052	-0.558909	-0.5908	-0.734144	-0.61958	-0.286257	-0.337433	-0.787801	-0.725359	-0.753878	-0.850004	-1.59387	-2.19764	0.0911462	-1.00097	0.0565906	-0.0251762	-2.00073	-0.728048	-0.556145	-0.182374	-0.0562053	-0.559802	-0.777752	-0.60031	-0.321746	-0.626277	-1.35819	-1.06997
C0118E09 | Oas1a -- 2'-5' oligoadenylate synthetase 1A___172@	0.233484	0.435775	0.0654858	0.13622	0.287069	0.384288	-0.048896	-0.0573246	-0.0618519	0.0601152	-0.226065	0.131953	0.298551	-0.249735	-0.212664	0.0413229	0.521887	-0.304041	-0.244258	0.482238	0.328913	-0.407955	-0.251723	0.978416	0.460657	-0.440777	-0.0681693	0.331818	0.249877	-0.0556421	-0.325613	0.690413	0.812802	0.297372	0.303726
C0118G05 | Fuca2 -- Fucosidase, alpha-L- 2, plasma___173@	0.517278	0.740777	0.582267	0.428049	0.25967	0.235631	0.188213	-0.175097	0.510074	0.282105	0.264784	0.614115	0.762029	0.144714	0.154324	0.790178	0.749586	0.530593	0.474074	0.190563	0.315291	0.403561	0.140782	0.0642494	0.417573	-0.340099	0.216906	0.307178	0.784575	0.103094	-0.0712791	1.1109	0.97212	0.462785	0.559219
C0118G07 | B4galt5 -- UDP-Gal:betaGlcNAc beta 1,4-galactosyltransferase, polypeptide 5___174@	-0.405182	-0.45355	-0.631779	-0.596524	-0.402742	-0.608607	-0.676678	-0.853849	-1.01869	-0.413998	-0.658542	-0.497958	-0.504527	-0.634822	-0.95374	0.0602983	-0.327604	-0.708389	-0.751479	-0.353435	-0.0870215	-0.902331	-0.575763	-0.558962	-1.13348	-1.19265	-0.939088	-0.528971	-0.862386	-1.17346	-0.877279	-1.10925	-0.715449	-1.05388	-1.05518
C0119A04 | Unknown___175@	-0.339895	-0.477205	-0.25424	-0.200221	-0.24114	-0.337859	-0.152706	-0.191561	-0.335497	-0.209446	-0.610431	-0.591453	-0.633847	-0.865021	-0.478353	-0.40549	-0.273059	-0.612304	-0.79181	-0.699088	-0.366012	-0.57009	-0.363062	-0.147269	-1.27462	-0.457077	-0.270771	-0.599311	-0.151861	-0.34454	-0.100664	-0.283499	-0.766723	-0.364691	-0.525545
C0119B03 | Unknown___176@	0.0769224	0.0276606	0.173575	0.0505032	0.443393	0.330756	0.130883	0.164696	-0.141146	-0.259208	-0.12332	-0.0919358	-0.0765217	-0.531105	-0.61229	0.70705	0.714386	0.462177	0.225962	-0.25656	-0.806455	-0.496428	-0.269235	-0.297139	-1.35988	-0.33758	-0.346435	-0.315853	-0.181943	-0.337255	-0.403661	0.342617	0.312922	0.202292	0.330483
C0119B07 | Unknown___177@	0.521562	0.583673	0.94389	0.925615	0.653417	0.628985	0.603439	0.504658	1.40965	1.48888	1.38101	0.660932	0.435875	0.669149	0.626648	0.988254	1.25973	0.938326	0.953999	-0.260504	-0.270497	0.101349	0.72642	-0.543249	0.89832	0.424273	0.747522	0.137941	0.259166	0.627558	0.520187	0.719807	0.392592	0.322999	0.793992
C0119C03 | Unknown___178@	-0.0393263	0.000938095	-0.747169	-0.689132	0.181183	0.335011	-0.112807	-0.32425	0.0302198	-0.00162861	0.0241945	0.0667966	0.0185046	-0.0562246	-0.259991	0.463345	0.722849	0.183577	0.0596118	-0.31995	-0.23439	-0.186294	0.149412	0.325336	-0.246151	-0.616043	-0.605358	0.0623613	-0.033003	-0.567667	-0.548166	0.601122	0.364474	-0.387679	0.409935
C0119H10 | Unknown___179@	0.19983	0.15876	-0.489159	-0.135792	0.26532	0.0423036	-0.0719562	-0.122907	-0.00249691	0.0362708	-0.120197	0.141173	0.120672	-0.181483	-0.110869	0.447733	0.436609	-0.0290103	0.0643525	0.329548	0.448822	-0.271078	-0.200112	0.539814	0.567781	-0.117468	-0.243296	0.175514	0.170911	-0.274397	0.206201	0.407071	0.510948	-0.391145	-0.0458146
C0120A10 | Unknown___180@	0.194634	0.0562405	-0.0408961	-0.208632	-0.328491	-0.07556	-0.118034	-0.110552	0.063458	0.077919	-0.087199	-0.119545	-0.0453423	-0.157601	-0.00130192	0.0332087	-0.0774907	-0.123083	0.269989	0.382051	-0.411705	0.0561738	0.0460255	-1.29651	-0.00432946	0.3043	0.729508	0.1873	0.100363	-0.156784	0.0427226	0.327315	-0.609653	-0.203816	-0.113391
C0120E04 | Unknown___181@	0.298626	0.350137	0.306087	0.321189	0.58691	0.283296	0.306421	0.273896	0.250518	0.297454	0.059052	0.647603	0.676611	0.245429	0.486149	0.570594	0.371714	0.160447	-0.040234	-0.10969	-0.0254255	0.453664	0.20104	0.634916	0.361051	0.196381	-0.201398	-0.469223	-0.725504	-0.126938	0.0545713	0.198435	0.483192	-0.208747	0.0529375
C0120E07 | Unknown___182@	0.478644	0.253403	0.11668	0.183045	0.599262	-0.00143763	0.0822513	-0.120837	0.0784844	0.0893373	-0.295282	0.024731	-0.197359	-0.279133	-0.133182	0.23804	0.406947	0.496307	-0.349836	0.226566	0.0838425	-0.0710293	0.0218557	0.338776	0.232915	-0.973705	0.307519	-0.162497	0.148999	-0.867665	-0.20327	-0.195194	0.344217	-0.271761	0.0796609
C0120E11 | Sec22b -- SEC22 vesicle trafficking protein homolog B (S. cerevisiae)___183@	-0.0341175	0.16989	0.0745554	-0.0350605	0.108061	-0.19109	-0.250858	-0.277251	0.10136	-0.04676	-0.18353	-0.04741	-0.13046	-0.374235	-0.0702335	0.163652	0.0846145	-0.327427	0.182603	0.0202313	0.0552654	0.0401337	0.32481	0.1912	0.0664332	-0.360437	-0.918016	0.165191	0.104489	-0.129902	-0.023523	0.416528	0.469243	0.230794	-0.272884
C0120G11 | Unknown___184@	0.2861	0.280907	0.0178809	0.245219	0.160117	-0.000302694	-0.170305	-0.099518	0.318445	0.0873499	-0.348327	0.508565	0.372612	0.101238	0.00174807	0.556059	0.366996	-0.0288911	0.457813	0.570981	0.272726	-0.6549	0.156548	0.220099	0.261103	-0.958374	-0.603579	0.458669	0.340968	-0.433247	-0.252535	0.566406	0.603721	-0.213182	-0.446249
C0121A08 | Zc3h13 -- Zinc finger CCCH type containing 13___185@	-0.097139	-0.135254	-0.160369	-0.200874	-0.0542728	-0.0205494	-0.0347179	-0.0431821	-0.165313	-0.0576808	0.0381832	-0.228447	-0.303503	-0.169611	-0.0489275	-0.44878	0.00746068	-0.467792	-0.311657	-0.0184161	0.419188	-0.156708	0.172316	-0.407216	-0.111697	-0.318931	0.303063	0.0704715	-0.0724816	-0.508243	-0.456411	-0.0745842	-0.261254	-0.219502	-0.459338
C0121B02 | Chmp1a -- Chromatin modifying protein 1A___186@	-0.00993823	-0.404504	-0.39853	-0.442459	-0.21135	-0.226544	0.146828	-0.0707053	-0.210213	-0.294161	-0.0978718	-0.201771	-0.251515	0.221544	-0.00469503	-0.114233	-0.0633135	1.19444	0.139649	-0.173121	-0.0440719	-0.155441	-0.121221	-0.637779	-0.153381	0.0936681	-0.544495	-0.364312	0.168311	0.205604	-0.178715	-0.119473	0.16768	0.236242	0.955804
C0121E07 | Unknown___187@	0.191777	0.103339	0.254399	0.267957	-0.0530727	0.145038	0.0734855	0.146513	-0.00508135	1.21932	0.00670623	-0.25863	-0.484197	0.109945	0.121535	-0.42075	-0.0538056	0.0830766	0.296329	0.0969322	0.525545	0.32008	0.0780815	0.701489	0.673855	-0.23603	0.544848	0.22371	0.19519	0.141496	-0.736416	-0.168423	-0.348586	-0.240559	-0.249862
C0121F06 | Arpc4 -- Actin related protein 2/3 complex, subunit 4___188@	0.219192	0.188887	0.199979	0.069366	0.236639	0.00450571	0.393857	-0.118644	-0.0685208	0.296621	-0.509413	-0.0226763	0.00148938	-0.19194	0.231084	0.265043	-0.672984	-0.244845	-0.116278	0.101899	0.210895	-0.238321	-0.488694	-0.445463	0.0389981	-0.415494	-0.927293	0.26905	0.0348698	-0.417414	-0.339023	0.505221	-0.0830362	-0.609593	-0.402227
C0121G08 | Unknown___189@	-0.0928444	0.144384	0.0148714	-0.16578	0.290718	0.058943	-0.126235	-0.293456	0.210872	0.104584	-0.160927	0.031475	0.279894	-0.238452	-0.00651883	0.0772641	0.111692	0.1682	-0.962644	0.201311	0.83486	0.058861	-0.318094	0.0671634	1.13051	0.411559	0.0991917	0.401898	0.0964747	-0.353975	-0.286464	-0.0889522	-0.0294074	-0.518906	0.187072
C0122C04 | Unknown___190@	0.444659	0.310517	0.10308	0.36462	0.15038	0.278152	0.065591	0.190606	0.661246	0.563278	0.340818	0.193221	0.36794	0.0690829	0.211252	0.202135	0.0747291	0.107762	0.222661	0.313368	0.386142	0.174839	-0.200499	0.107213	-1.52772	-0.539319	0.218193	0.422123	0.223123	-0.0918263	0.579376	0.324961	0.283719	-0.108691	-0.401229
C0122E01 | Nolc1 -- Nucleolar and coiled-body phosphoprotein 1___191@	0.0566786	-0.00972101	-0.268357	-0.274144	0.251001	0.0232158	-0.248966	-0.148042	-0.15912	-0.115896	-0.195681	0.308045	0.188091	-0.111906	-0.0552435	0.277037	-0.143292	0.0459667	-0.209811	0.21668	0.254763	-0.413346	-0.147356	0.399309	1.31722	0.0429142	0.516283	0.175953	-0.00826586	-0.375172	-0.273484	0.784524	0.500791	-0.0345601	-0.115649
C0122H03 | Sqstm1 -- Sequestosome 1___192@	1.09075	0.988936	1.58122	1.49272	0.920446	0.994905	0.992419	0.638545	1.58291	1.41818	1.24491	1.70129	1.51869	1.18209	1.33407	1.53249	1.70888	2.17641	1.50472	1.34254	0.5705	1.63906	1.18412	1.88795	3.52457	1.00549	1.73957	1.48642	2.13401	1.88141	1.5706	2.17072	2.10281	2.22557	1.38308
C0122H07 | Unknown___193@	0.330735	0.260942	0.258633	0.0880258	0.43658	0.597281	0.679627	0.433698	0.643415	0.607194	0.341743	0.292941	0.249878	0.260339	0.300625	0.5723	0.359524	0.0887519	0.0195275	0.819914	0.461442	0.522379	0.379584	1.28079	3.23046	0.655358	0.862226	0.39559	1.1956	0.909066	0.857346	0.94504	0.940363	0.331386	0.508439
C0123A12 | Rbx1 -- Ring-box 1___194@	0.143398	0.166947	-0.103525	0.0375768	0.13741	0.0870381	-0.221298	-0.0763004	0.0400346	0.162801	-0.0193486	0.297833	0.192286	-0.124873	-0.312687	0.0308842	0.312533	-0.0736954	1.13569	-0.206867	0.260775	0.0892319	-0.563241	-0.474953	-0.265495	-0.226474	-0.103512	-0.0814694	-0.169338	-0.146726	-0.340922	0.467858	0.498342	-0.178181	0.123161
C0124A03 | Unknown___195@	0.593495	0.410033	0.623649	0.810631	0.404245	0.696793	0.449103	0.651859	0.819953	0.723436	0.831674	0.618977	0.441941	0.792315	0.949166	0.117553	0.470846	0.394053	0.570907	0.255957	-0.00503046	1.16217	0.69372	-0.309769	0.169578	-0.0160658	0.0397841	-0.136277	0.402476	0.476162	0.489226	-0.139037	0.114603	-0.0673606	-0.0573454
C0124D01 | Unknown___196@	-0.0139475	-0.0558387	-0.657174	-0.347542	0.219234	0.0530063	-0.280855	-0.28594	0.0884965	0.111921	-0.329257	0.287211	0.228409	0.0912281	0.352807	0.379474	0.114091	0.549684	-0.116945	0.2046	0.299419	-0.460015	-0.221889	-0.615988	0.533413	0.499687	0.364954	0.107701	-0.252806	-0.113238	-0.199349	0.109328	0.472311	-0.0562595	-0.402738
C0124D04 | H3f3b -- H3 histone, family 3B___197@	-0.0654059	-0.0176215	-0.115249	-0.340304	0.016299	0.0114801	-0.262467	-0.276177	-0.272464	-0.136102	-0.249336	-0.110966	-0.173754	-0.261035	-0.420655	0.242639	0.252315	-0.0785572	0.0324553	0.752072	-0.112247	0.0648925	-0.125352	-0.409912	0.699462	0.975296	0.22539	0.485518	0.634418	0.545086	0.455992	0.573912	0.570201	0.217035	-0.301053
C0124D10 | Sh3bp5l -- SH3 binding domain protein 5 like___198@	-0.0372951	0.030305	-0.283785	0.119347	0.201634	-0.329324	-0.257387	-0.232912	-0.349872	-0.0135692	-0.251675	-0.272344	-0.055869	-0.590654	-0.48477	0.429618	0.368916	-0.119076	-0.158237	0.270772	0.112	-0.340996	-0.342613	-0.604283	-0.471012	-1.13462	-1.37848	-0.209629	-0.0734779	-0.40524	-0.287464	0.228043	0.215105	-0.138857	0.00652864
C0124H04 | Transcribed locus___199@	0.402882	0.255799	0.136294	0.224973	0.137051	0.128284	-0.0172209	-0.0490566	0.0139252	-0.0662117	-0.213115	0.0469825	-0.138766	-0.361185	-0.574819	-0.194736	-0.154816	-0.128191	-0.463376	-0.19463	0.323653	0.321453	-0.162936	-0.345405	-0.628401	0.111561	-0.110607	0.234666	0.298046	-0.163206	-0.159229	-0.032973	-0.394882	-0.731482	-0.219453
C0124H05 | Unknown___200@	0.302388	0.419093	0.645677	0.59656	0.322152	0.626454	0.185373	0.331788	0.467061	0.442476	0.420915	0.407683	0.282951	0.315527	0.462721	-0.121036	0.38606	0.233448	0.554846	0.359515	-0.263277	0.0191622	0.15447	0.147733	0.0428355	-0.853231	-0.324547	0.187465	-0.113579	0.153508	0.0244937	0.204347	0.216479	0.0259958	-0.0349184
C0139B05 | Unknown___201@	0.79136	0.406108	0.359092	0.234813	0.925284	0.668937	0.630162	0.715424	0.385122	0.641714	0.270868	0.63524	0.723868	0.200729	-0.104552	0.338927	0.453518	-0.0791517	0.378551	0.375384	0.313405	0.216119	0.405004	0.148172	0.403757	-0.675131	-1.56699	0.466266	0.125179	-0.32466	-0.335506	0.107491	0.547431	-0.61516	-1.23564
C0139F03 | Unknown___202@	0.0202383	0.24224	-0.268386	-0.140477	-0.210758	-0.421818	-0.166595	-0.161742	-0.31673	-0.477805	-0.516289	-0.150024	-0.0979139	-0.105917	-0.0859393	0.149509	-0.723938	0.248453	-0.429373	-0.203941	-0.0159088	-0.156023	-0.278185	-0.784254	0.477088	0.00396716	0.415509	0.206837	-0.491196	-0.552321	-0.102105	0.134184	-0.381706	-0.49552	-0.475921
C0139F10 | Unknown___203@	0.620447	0.634328	0.418293	0.432924	-0.199141	0.259057	-0.140807	-0.124191	-0.252604	-0.284499	-0.123637	-0.18936	-0.283142	-0.113181	-0.309148	0.295438	0.0287015	-0.709793	-0.141636	0.525978	0.0985164	-0.606852	0.00428551	-0.0693458	1.30896	-0.190859	-0.0976504	0.555534	0.258659	-0.277092	-0.151302	-0.211834	-0.331344	-0.839911	-0.330078
C0145A01 | Unknown___204@	0.265713	-0.104257	0.0249379	-0.103129	-0.124995	0.0261586	0.146225	-0.126459	-0.0786131	-0.226127	-0.212883	-0.234843	-0.383433	0.0546489	-0.0795029	0.363107	-0.134791	-0.108139	0.135164	0.433119	0.305643	-0.124842	0.0440586	-0.466602	-0.00817238	-0.152546	-0.176612	0.0062866	-0.181106	0.0220468	-0.0315758	0.319362	0.0410317	-0.193353	0.152567
C0145A09 | Unknown___205@	0.00535016	-0.056202	-0.0755523	-0.194702	0.283391	-0.00302094	-0.16586	-0.260377	0.0137236	0.0970399	-0.209791	0.183615	0.1572	-0.280217	-0.0559546	0.269301	0.390198	0.175173	0.140615	0.189644	-0.00645076	0.0212719	0.264987	0.808203	0.547028	-0.316865	-0.321934	0.366347	-0.180642	-0.247303	-0.314554	0.768834	0.725847	0.291629	0.0497459
C0145C04 | Hspbap1 -- Hspb associated protein 1___206@	0.538498	0.323601	0.121426	0.106976	-0.0124292	-0.0951813	0.252968	-0.25322	0.437251	0.378993	-0.0481695	0.553721	0.35558	0.15312	-0.119013	0.59982	0.654285	-0.0182267	0.399893	0.314464	0.220986	-0.218957	-0.120975	-0.179466	0.954785	-0.495655	-0.0347931	0.636463	0.364315	-0.170826	-0.266753	-0.0247231	0.705116	0.064007	0.146425
C0145F03 | Ncl -- Nucleolin___207@	0.048562	-0.0685839	-0.154244	-0.343559	0.231768	0.28073	0.125784	0.0154422	0.302592	0.134356	-0.145508	0.0758538	0.365674	-0.0811262	0.19192	0.19324	0.0963144	-0.122413	0.285733	0.0166056	1.15296	0.0116479	0.210079	1.29269	2.15285	0.303879	0.719732	-0.0756135	0.418613	0.145524	0.106624	0.333714	0.335701	0.0990228	-0.369705
C0145F05 | Transcribed locus, strongly similar to NP_061266.2 elongation factor 1-beta [Mus musculus]___208@	0.0393356	0.273622	0.0633804	-0.65684	0.316431	0.435033	-0.0157638	-0.0475713	0.256996	0.426223	0.0586045	0.221987	0.379696	-0.109258	0.00900535	0.285683	0.78692	-0.250074	0.214139	-0.393904	0.467991	-0.0568057	-0.518841	0.506281	0.389064	-0.348057	0.694413	0.367845	0.214755	-0.15057	-0.504077	0.232893	0.212103	0.484243	-0.116133
C0145H04 | Unknown___209@	1.40543	0.973116	1.7412	1.86424	0.826573	0.919875	0.401383	1.30707	0.845868	0.932009	0.643156	0.554194	0.681807	0.694103	0.529874	1.15752	0.39329	1.24076	1.13844	0.486275	0.625867	0.271053	0.472728	0.743752	0.133322	0.343094	0.232007	0.843927	0.702332	1.14807	0.729136	1.55476	2.03598	1.47732	1.36043
C0145H12 | Transcribed locus___210@	-0.587449	-0.614543	-0.806733	-1.0536	0.00135515	-0.46609	-0.484315	-0.234316	-1.05245	-1.20384	-0.742776	-1.38223	-0.999754	-0.56536	-0.852813	-0.374159	-0.257699	0.694313	-0.918128	-0.552701	0.913119	-1.52821	-1.1579	-0.614703	-1.47358	-1.42061	-1.25322	-0.783039	-0.667098	-1.30183	-1.01419	-1.13998	-0.524504	-1.07432	-1.27891
C0156B01 | Unknown___211@	-0.0610336	-0.155167	-0.265476	-0.110388	0.0969751	0.009848	-0.0590683	-0.00667674	0.124687	0.187338	0.00741941	0.252292	0.180322	0.513317	0.0412505	0.229804	-0.0584917	0.688732	-0.300382	0.390177	-0.182738	0.337377	0.204361	-0.486374	-0.0646917	-0.264227	-0.249402	-0.196038	-0.0298893	-0.173452	-0.0666479	0.3255	0.458559	0.41045	0.00821652
C0156E04 | Rassf8 -- Ras association (RalGDS/AF-6) domain family (N-terminal) member 8___212@	0.292359	0.664109	0.289237	0.375739	0.0780604	0.204538	-0.190761	-0.239391	0.802857	0.273416	-0.459694	0.531055	0.534934	0.112599	0.183629	0.306024	0.456963	0.411966	0.594	0.0332323	0.0305194	0.262543	0.236776	0.255718	0.897788	1.18618	-0.298781	0.0976518	0.391618	-0.0299914	0.468374	0.420295	0.480381	0.301578	1.18573
C0156F12 | Ezr -- Ezrin___213@	3.07259	3.11853	4.25678	4.2494	2.83241	2.92508	3.25745	3.2297	3.62346	4.00646	2.29034	3.65004	3.48288	3.09633	3.54408	2.56942	3.87718	4.45859	4.12531	2.20707	1.1581	3.93989	2.62441	1.6646	4.03671	1.37912	1.86233	2.16238	3.20433	3.21196	2.94657	3.26978	2.70837	3.00175	1.83379
C0156G07 | S100a13 -- S100 calcium binding protein A13___214@	0.321006	0.283648	0.0618044	0.287613	0.0791464	0.0176755	-0.454464	0.043789	-0.0404442	-0.206683	-0.14282	-0.189862	-0.150052	-0.197848	-0.265614	0.20992	0.138951	0.127682	0.0437875	-0.190255	0.163857	-1.35894	-0.540507	0.254859	-0.333909	-0.317019	0.853288	0.151611	-0.167099	-0.538343	-0.152835	-0.0313114	0.326	-0.156321	-0.31076
C0156H10 | Unknown___215@	-0.0947794	-0.207733	-0.260248	-0.0284843	0.198632	0.219665	0.134429	0.133648	-0.114745	-0.0770845	-0.0386412	-0.142536	-0.148632	-0.16255	-0.241521	-0.0162057	-0.162141	-0.374164	-0.155701	-0.0537861	0.25805	-0.320426	-0.118059	0.555545	0.22653	-0.187339	-0.282261	-0.347258	-0.3046	-0.347786	-0.251117	0.591672	0.377843	-0.0794076	-0.0597127
C0157A10 | Unknown___216@	0.2019	0.0797568	0.115844	0.300454	0.214522	0.34316	0.305523	0.0391877	0.0643511	0.123732	-0.163852	0.0358081	0.234781	-0.244168	0.124503	0.664614	0.221167	-0.189803	0.366465	0.513596	-0.180072	0.133774	-0.289583	0.131468	-0.0305379	-0.418079	0.20968	0.255931	0.340086	0.0182996	-0.101835	0.29608	0.505602	0.28441	0.203545
C0157C08 | Psmc5 -- Protease (prosome, macropain) 26S subunit, ATPase 5___217@	0.0379967	0.0261043	-0.145807	0.184153	0.0918548	0.106578	0.0954064	-0.00704539	-0.140121	-0.14596	-0.154524	-0.206865	-0.109488	-0.351202	-0.29176	0.191607	0.349682	0.236436	0.393762	0.248854	-0.0932492	-0.296989	0.0304673	-0.0776396	0.209326	-0.0011878	0.164058	-0.221145	0.0797191	-0.0387786	0.136379	0.206766	0.506316	0.300416	0.213077
C0157F04 | Unknown___218@	-0.0216214	0.135836	0.229748	0.272058	0.106014	0.282757	0.0503872	-0.129086	0.34053	0.28859	0.193252	0.287253	0.111443	0.161075	0.187155	0.176443	-0.0163873	-0.275046	0.154621	0.11183	0.105586	0.189724	-0.00622069	0.621626	0.392241	-0.545626	0.0436056	-0.0191499	0.407895	-0.234159	-0.011269	0.209092	-0.327595	-0.328998	-0.347895
C0157H11 | Unknown___219@	-0.454183	-0.530536	-0.814427	-0.891329	-0.540932	-0.794277	-0.93084	-0.868244	-1.4136	-0.958689	-0.812333	-1.34226	-1.30854	-1.06164	-1.55973	-0.387237	-0.319683	-0.576243	-1.1587	-0.0636405	-0.594555	-1.40087	-1.31768	1.48507	0.738366	-0.493093	-0.00942658	-0.0331627	-0.211819	-0.6397	-0.312638	-0.211896	-0.469825	-0.908599	-0.577213
C0169B11 | Tspan14 -- Tetraspanin 14___220@	-0.22127	-0.134707	-0.062108	0.00442552	-0.177134	-0.00230572	-0.135934	-0.202297	-0.640243	-0.586326	-0.439099	-0.614282	-0.272075	-0.722369	-0.470375	-0.651371	-0.368314	-0.611582	-0.839529	0.376049	0.0207834	-0.488626	-0.340282	-0.350747	-0.775798	-0.0198675	-1.01179	-0.397384	-0.271054	-0.675043	-0.615891	-0.902576	-0.554195	-0.968173	-0.85469
C0169D05 | Unknown___221@	0.154275	0.128909	-0.111028	-0.125457	-0.347502	-0.561551	-0.50989	-0.613335	0.143886	0.23646	0.0210911	0.367096	0.390074	-0.0224783	0.134131	0.47843	0.592066	0.204508	-0.167982	0.330489	0.213439	-0.193641	-0.0894385	-0.544841	0.593755	-0.767036	0.223615	0.107977	0.189442	-0.298424	-0.149582	0.461413	0.489257	-0.1558	-0.0415918
C0169E01 | Transcribed locus___222@	-0.058457	-0.10315	0.311176	0.197505	0.304058	0.143679	-0.143515	0.0443922	0.0462278	0.172757	-0.135874	0.445392	0.175558	-0.0589486	0.108733	0.119425	0.0616246	0.0656506	-0.0951797	0.119464	-0.016244	-0.57088	-0.324345	-0.833651	-0.0757411	-0.309056	-0.0710256	0.257435	-0.455619	-0.275885	-0.951949	0.156038	-0.239386	-0.319676	-1.46696
C0170B08 | Unknown___223@	0.33653	0.0316698	0.212286	0.161957	-0.329738	-0.125537	-0.120117	0.00687265	0.249663	-0.234608	-0.0468032	0.264032	0.225074	0.279108	0.0625834	-0.064375	0.257887	0.400587	0.35348	0.127839	0.135504	0.750834	0.114927	0.064339	-0.398513	-0.799294	-0.0311045	-0.240338	0.00688451	-0.132506	-0.28279	0.129902	-0.115574	0.0911079	-0.361526
C0170E01 | Slc38a1 -- Solute carrier family 38, member 1___224@	-0.307659	0.020709	-0.0347482	0.0542819	-0.107443	-0.113677	-0.347093	-0.386805	-0.212539	-0.0606097	-0.157098	0.246838	0.311486	0.235393	0.301739	-0.0438215	0.389433	0.12862	0.549441	0.0338944	0.0411149	0.110598	0.266631	0.191624	0.628769	-0.00667268	-0.0502926	0.282877	0.559127	-0.0978302	0.0975938	0.579138	0.38716	0.442432	0.0928472
C0170E11 | Unknown___225@	0.319645	0.360841	0.472588	0.563728	0.468615	0.346796	0.178362	0.0736151	0.177025	0.326238	0.175611	0.403016	0.386257	0.351365	0.147334	-0.434275	0.452254	0.29902	0.248307	0.247201	0.418487	-0.0800203	0.16978	-0.0273703	0.445577	-0.164142	0.108163	0.464757	0.498911	0.144276	0.0466244	0.536086	0.109174	-0.0451805	-0.215586
C0170F03 | Unknown___226@	0.104964	0.0252743	-0.255138	-0.374297	-0.402116	-0.538933	-0.633213	-0.512141	0.0789373	-0.0408118	-0.464095	-0.638388	-0.233636	-0.690711	-0.751483	0.04944	-0.0811767	-0.674707	-0.599917	-0.411901	-0.234652	-1.22552	-0.91915	0.544531	-0.714007	-0.872918	-0.880058	0.0421754	-0.308385	-0.932114	-0.694054	-0.0322067	0.0962076	-0.527948	-0.71269
C0170H02 | Unknown___227@	0.0329308	-0.0409274	-0.0584766	-0.102232	0.120079	0.0715009	-0.0910992	-0.172971	-0.145593	-0.0249293	-0.189394	-0.137971	-0.0819097	0.0193886	-0.215411	0.0920891	0.103497	0.0932409	0.0198263	0.131907	-0.208157	-0.300463	-0.60724	-0.929678	-0.023173	-0.215691	0.00944285	0.308562	-0.000163887	-0.224195	-0.0974842	0.521363	0.550568	0.209251	0.321715
C0172A09 | Unknown___228@	0.242463	0.302997	0.210854	-0.190438	0.458534	-0.241251	0.128924	-0.215525	0.0995962	0.162365	-0.246079	0.208034	0.249955	-0.201196	-0.085047	0.729897	0.439086	-0.0577903	-0.135132	-0.334987	0.621285	0.108744	0.089145	0.916901	0.723627	-0.140994	0.412656	-0.0555861	-0.187935	0.0410954	-0.0207907	0.488397	0.740372	-0.295664	-0.864889
C0172D03 | Unknown___229@	-0.110532	0.128418	-0.135952	0.11001	0.165921	0.253405	0.0406319	-0.290475	0.112524	0.0870999	0.0805734	-0.102608	0.0441379	0.0785047	-0.231062	0.0798723	0.27748	0.227556	-0.104535	-0.0123197	0.208491	-0.0902017	0.0420638	-0.248898	0.444044	-0.522375	-0.193795	0.148889	0.297371	-0.213629	-0.0763779	0.501433	0.190761	-0.170188	-0.351701
C0172D05 | Unknown___230@	0.126987	0.0938213	0.295853	0.101594	0.239273	0.0786329	-0.102674	0.0117813	0.220971	0.151813	-0.0661402	-0.160797	0.241666	0.0122619	-0.337417	0.431173	-0.201183	-0.12264	0.308231	0.456897	0.369395	0.332669	0.412888	1.41691	0.916309	-0.0982158	0.315629	0.0521462	0.83422	0.364639	0.100342	0.707977	0.566913	0.0345299	0.133735
C0172E09 | Unknown___231@	1.10765	1.02205	1.27225	1.00578	0.435004	0.409399	0.530035	0.0907512	1.33593	1.38708	0.822589	0.788048	1.03588	0.833886	0.733152	0.829002	0.818733	0.511444	0.898132	0.472273	0.269921	0.27891	0.120007	1.22775	0.765948	0.270274	0.076916	0.993633	0.881559	0.45056	0.386349	1.36513	1.06669	0.608073	0.0778217
C0172G02 | Unknown___232@	-0.295177	-0.288019	-0.752191	-0.494479	-0.235976	-0.195182	-0.477328	-0.513011	-0.393558	-0.383082	-0.524104	-0.499246	-0.408645	-0.603776	-0.445459	-0.301508	-0.175497	-0.153019	-0.143697	-0.495279	0.11208	-0.254841	-0.141281	-0.813399	-0.384367	-0.552157	-0.236007	-0.296935	-0.150801	-0.219294	0.45421	-0.111068	0.00183741	0.136335	0.829651
C0172G03 | Unknown___233@	-0.402734	-0.801435	-0.818402	-0.685239	-0.485624	-0.666944	-0.586072	-0.868899	-0.474918	-0.370128	-0.5461	-0.528533	-0.367389	-0.509445	-0.828688	-0.377555	-0.25669	-0.102453	-0.74244	-0.0579577	-0.139205	-1.0841	-0.852237	-1.14747	-0.521506	-0.303788	-0.348295	-0.68295	-0.232026	-0.930531	-0.684016	-0.254155	-1.06161	-0.993213	-0.083675
C0172H01 | Unknown___234@	0.717365	0.720055	0.769485	0.473878	1.92016	1.61016	1.81714	1.54218	1.90652	1.91901	1.18183	1.66075	1.43972	1.01519	1.17999	0.871641	0.777482	0.198234	0.462391	0.840604	0.993404	1.29878	0.906202	1.78435	1.88238	0.735281	0.262245	0.683713	0.692883	0.982131	0.844943	1.79831	2.11988	0.987191	0.844703
C0172H05 | Panx1 -- Pannexin 1___235@	-0.109038	-0.309535	-0.267435	-0.305309	0.0305646	-0.236878	-0.244222	-0.312344	-0.25898	-0.260216	-0.383451	-0.181175	-0.264898	-0.480814	-0.790633	0.00941546	-0.29528	-0.405284	-0.361912	0.139852	0.0236043	-0.232694	-0.365335	-0.304065	-0.572571	-0.782849	0.20173	0.106999	-0.236285	-0.344625	0.069276	-0.2347	0.233725	-0.792634	-0.358335
C0173C02 | Gse1 -- Genetic suppressor element 1___236@	-0.264111	-0.142094	-0.47627	-0.0347708	-0.0155603	0.109563	-0.350037	-0.476784	-0.406703	0.0222904	-0.121019	-0.178786	-0.369449	-0.210173	-0.480544	0.170539	-0.574883	0.518556	-0.727917	-0.315078	-0.0208411	-0.416296	-0.54264	-0.481756	-1.04708	-1.12062	-0.649208	-0.371904	-0.414214	-0.660415	-0.157186	-0.138134	-0.405682	-0.644427	-1.15995
C0173F08 | Myo1c -- Myosin IC___237@	0.653828	0.307503	0.58684	0.512686	0.368552	0.321724	0.339792	0.399732	0.855726	0.663729	0.410521	0.595989	0.48675	0.522209	0.354057	0.786189	0.519451	0.971838	1.14259	0.108816	-0.139799	0.381531	0.119028	0.105207	0.350643	0.198752	-0.315491	0.468552	0.351462	0.169222	0.0656364	0.984898	1.02722	0.804904	0.306796
C0173G03 | Unknown___238@	0.387536	0.290926	0.21716	0.523503	0.563443	0.367922	0.487261	0.355276	0.472586	0.443548	0.162149	1.01186	0.617176	0.509439	0.443476	0.779986	0.894877	0.559595	0.664121	0.648122	0.653891	0.391904	0.279018	0.78202	1.25908	0.246094	0.309046	0.594419	0.722797	0.647933	0.483203	0.214977	0.841333	0.407582	0.57699
C0173G04 | Unknown___239@	-0.626057	-0.950133	-1.06956	-0.895565	-0.14114	-0.412853	-0.339997	-0.459427	-0.486908	-0.535456	-0.393005	-0.386821	-0.566125	-0.477334	-0.401121	-0.565121	-0.406749	-0.506932	-0.557905	-0.212839	-0.146256	-0.62517	-0.0663158	-0.979503	-0.396806	-0.471141	0.283397	-0.564406	-0.283276	-0.574752	-0.257242	-0.0507966	-0.238132	-0.429162	-0.228287
C0173H02 | Unknown___240@	-0.0645436	0.0979783	-0.0149716	0.0397529	0.132761	0.126689	-0.155182	-0.14322	0.162381	0.00718345	0.19175	-0.0193466	0.138375	0.0624613	-0.0219368	-0.312068	0.245939	0.265066	0.101068	0.0595429	0.123606	0.0330947	0.389767	1.55629	0.99871	0.318448	-0.0609808	0.244008	0.375041	-0.171981	0.336973	0.586064	0.354682	0.171224	-0.121255
C0174C08 | Unknown___241@	0.430395	-0.0407307	0.256548	0.195229	-0.037699	-0.220812	-0.0296214	-0.0126871	0.770652	0.877564	0.355992	0.399967	0.343663	0.547484	0.448903	0.201312	0.184397	1.0734	0.856296	0.175969	0.550632	0.814958	0.385866	-0.17682	1.43473	-0.280048	0.329601	0.496639	0.561516	0.361688	-0.121221	0.545738	0.598955	0.192423	1.09579
C0174D09 | Unknown___242@	0.0563488	0.104175	-0.231063	-0.15589	-0.140412	-0.254804	-0.446929	-0.330828	-0.07086	-0.328443	-0.278188	-0.107361	-0.028428	-0.250398	-0.213338	0.0204568	-0.123679	0.472816	0.094169	-0.294398	-0.263469	-0.911627	-0.566912	-0.16974	-0.805736	-0.605626	-0.371429	-0.34342	-0.500459	-0.792595	-0.505873	0.342754	0.172852	-0.0376116	-0.110739
C0174D12 | Med7 -- Mediator complex subunit 7___243@	0.388626	0.0800418	-0.111642	0.0838376	-0.045537	-0.0947759	-0.0737214	0.187064	0.441875	0.316785	-0.0337859	0.0831293	0.243233	-0.00922513	-0.146354	-0.1593	0.110452	0.452604	-0.0181134	-0.401623	0.428322	0.0923825	-0.0664351	-0.608003	0.925497	0.15577	-0.36343	0.232786	0.422229	-0.247114	0.275952	0.671754	0.407355	0.13394	0.937655
C0174E08 | Rab2a -- RAB2A, member RAS oncogene family___244@	0.543244	0.551468	0.373905	0.463229	0.522977	0.401042	0.291472	0.250403	0.452129	0.503031	0.084047	0.156402	0.242156	-0.389629	-0.191233	0.717242	0.667743	-0.132549	0.123621	0.489815	0.531672	0.311235	0.42807	-0.616773	0.989011	-0.0217902	0.175628	0.771724	0.917721	0.402286	0.43292	1.49238	1.30174	0.823967	0.43276
C0174F08 | Eif3j -- Eukaryotic translation initiation factor 3, subunit J___245@	0.191913	0.200524	0.0591224	0.230026	0.12428	0.151193	-0.172946	0.00662987	0.0523967	0.0931022	-0.123328	-0.128595	-0.0489716	-0.254465	-0.167331	-0.0728187	-0.0657042	-0.228084	-0.751844	0.020111	0.0111272	-0.346521	-0.460311	-0.0023861	0.533337	0.746195	0.101153	0.16011	-0.178641	-0.43071	-0.331792	0.133844	0.220817	-0.597218	-0.065118
C0174H06 | Unknown___246@	-0.0906916	-0.208675	-0.451039	-0.385469	-0.208632	-0.295027	-0.491623	-0.47493	-0.764358	-0.54233	-0.47788	-0.432343	-0.357096	-0.479427	-0.563445	0.326887	0.224309	-0.3282	-2.91614	0.0485325	-0.0815011	-0.703437	-0.381187	0.236413	-0.977227	-0.797839	-0.586963	0.0322469	-0.484629	-0.556778	-0.642279	0.0279099	0.166472	-0.500517	-0.518656
C0176A09 | Unknown___247@	0.863236	0.813297	1.38036	1.37933	0.648605	0.771738	0.867404	0.7232	0.99082	0.880174	0.720561	0.640817	0.665362	0.310806	0.427773	0.309746	0.905227	0.449711	0.688627	0.215001	0.386879	0.641837	0.508295	0.328094	2.29139	0.693911	0.342941	1.00903	0.61296	0.810014	0.520838	0.732844	0.32048	0.30916	0.337424
C0176B12 | Unknown___248@	-0.260758	-0.179544	-0.245382	-0.366964	0.0591605	0.0447348	-0.296005	-0.24451	-0.0844767	-0.192439	-0.25026	-0.108671	-0.0245142	-0.312946	-0.199448	0.189522	-0.00398292	-0.412321	-0.306108	0.188142	0.396134	-0.267902	-0.745445	-0.191866	0.132946	-0.0959995	-0.390087	0.378246	-0.243535	-0.50009	-0.524337	0.105798	-0.246897	-0.432814	-0.637395
C0176C10 | Itfg2 -- Integrin alpha FG-GAP repeat containing 2___249@	0.267691	0.475736	0.341239	0.269286	0.313899	0.371791	0.202783	0.312246	0.472987	0.801555	0.436526	0.624233	0.463635	0.447122	0.195642	0.196911	0.436265	0.313823	0.103276	0.394265	0.305533	0.233375	0.65582	0.692874	1.30222	0.249518	0.761613	0.130406	0.477571	0.151665	0.359121	0.414213	0.570749	0.355792	0.303024
C0176G03 | Unknown___250@	-0.00288808	0.210022	-0.251017	-0.0935556	-0.241618	-0.364322	-0.514281	-0.507856	0.091535	0.19772	0.0046558	0.38523	0.152195	-0.00834483	-0.0712523	-0.105622	0.486256	0.791962	0.0594086	0.0981104	0.418441	-0.0261727	0.124835	0.0011977	0.556329	0.139917	0.164474	-0.00946466	0.527869	-0.250627	0.0429309	0.661193	0.22315	-0.186353	-0.0605489
C0177A01 | Cndp2 -- CNDP dipeptidase 2 (metallopeptidase M20 family)___251@	-0.0305562	-0.316535	-0.388043	-0.544038	0.0960987	-0.760966	-0.686421	-0.540349	-0.634825	-0.749893	-0.636532	-0.407637	-0.445497	-0.475457	-0.791673	0.0284252	-0.031929	-0.181825	-0.715227	-0.524815	-0.226239	-0.909019	-0.622646	-0.114357	-0.744761	-0.895749	-0.650194	-0.730538	-0.409993	-0.970646	-0.718599	-0.207544	-0.58567	-0.612076	-1.37995
C0177A06 | Plxnb2 -- Plexin B2___252@	0.636809	1.0133	1.1622	1.25712	0.802846	0.584346	0.786261	0.823543	1.02371	1.18819	0.866631	1.66415	1.37779	1.32815	1.15452	0.41797	1.28474	1.0266	1.42448	0.768041	0.279731	1.16229	0.892778	-0.683384	0.789002	0.680675	-1.51e-05	0.447994	0.747393	1.04921	0.943777	0.891593	0.895249	0.635389	0.420764
C0177B01 | Unknown___253@	-0.792823	-1.03878	-1.36986	-0.999266	-1.35564	-1.43636	-1.54372	-1.23186	-1.79244	-1.31817	-1.43053	-1.15435	-1.72994	-1.07096	-1.53675	-0.675761	-0.285528	0.00245242	-0.549146	-1.36897	-0.77879	-2.00799	-1.36907	-0.218616	-2.03113	-1.52702	-0.334344	-0.823066	-1.24869	-1.54347	-0.732599	-0.285473	-0.157447	-0.726584	-0.0979725
C0177E11 | Cwc25 -- CWC25 spliceosome-associated protein homolog (S. cerevisiae)___254@	0.30222	0.112891	0.249047	-0.144429	-0.0813389	-0.0162956	0.18672	-0.178547	0.0140276	0.198074	0.123574	0.0721626	0.0570363	0.0625775	0.429833	0.364799	0.234804	-0.142349	-0.155277	0.138445	-0.329769	-0.18391	-0.265213	-0.106113	0.764207	0.434545	-0.471781	0.42648	0.365926	-0.258729	-0.293979	0.667347	-0.255995	-0.35924	-0.171264
C0177F01 | Rbbp7 -- Retinoblastoma binding protein 7___255@	0.0354474	-0.054892	-0.255236	-0.188231	0.0912637	0.0373193	0.197829	-0.25819	0.0652884	-0.0430808	-0.103278	0.0974959	0.157409	-0.093945	-0.0913223	0.142553	0.227823	-0.419474	-0.182059	0.116984	0.0501967	-0.665232	-0.260279	-0.189519	0.0984368	-0.500577	-0.37426	-0.180625	-0.179936	-0.539362	-0.559679	0.266315	0.167329	-0.332644	-0.290359
C0177F08 | Tsen15 -- TRNA splicing endonuclease 15 homolog (S. cerevisiae)___256@	0.32685	0.202024	0.0893146	0.227449	0.536352	0.525342	0.455307	0.267401	0.500802	0.752059	0.24391	0.674106	0.738688	0.284314	0.12173	0.463802	0.460111	0.179575	0.173933	0.698911	0.567729	0.630864	0.0686033	0.773283	1.17649	0.503468	-0.0721214	0.771601	0.599603	0.12906	0.133429	0.421559	0.419835	0.216875	-0.175464
C0178A10 | Unknown___257@	0.224324	0.116925	0.2237	0.18401	0.305748	0.400854	0.323283	0.155779	0.0116466	0.253211	-0.0422742	-0.115335	0.00424296	0.214017	-0.0739671	0.0989492	0.185698	0.162014	0.376315	0.122547	0.0490523	-0.132502	-0.240195	0.576647	0.374566	-0.809581	-0.0688827	-0.274232	0.115212	-0.110859	-0.243068	0.397963	0.0113964	-0.0605649	0.115499
C0178C03 | Unknown___258@	0.288908	0.435819	0.224905	0.403212	0.302937	0.119028	-0.0466505	-0.220335	-0.187293	0.331913	-0.0566108	-0.656371	-0.239349	-0.614549	-0.541384	0.457551	0.548938	0.903279	-0.0387131	-0.017218	0.250582	0.335675	-0.384129	0.173176	-0.0766206	0.562155	-0.280451	0.0385757	0.0534096	-0.755482	-0.351237	-0.0747871	-0.0516132	-0.197242	-1.15952
C0178C11 | Igf2bp1 -- Insulin-like growth factor 2 mRNA binding protein 1___259@	-0.0914674	-0.249864	-0.574899	-0.264773	0.632472	-0.0228086	-0.155396	-0.508141	-0.504009	-0.113121	-0.174048	-0.34405	-0.471925	-0.49301	-0.442481	0.0754857	0.12176	-0.454036	-0.375719	-0.330743	-0.295171	-0.573479	-0.589169	-0.349594	-0.847168	0.550975	-0.227501	-0.322754	-0.359454	-0.454238	-0.491995	0.0964439	0.0999829	-0.290754	-0.30185
C0178G03 | Unknown___260@	0.0273662	-0.151279	-0.108535	-0.0780941	0.138695	0.288137	0.243381	0.0814314	0.543664	0.513253	0.185907	0.290934	0.397033	0.147718	0.0306502	-0.0850982	-0.0229784	-0.129743	-0.0840857	0.85979	0.578013	0.682801	0.580019	0.526301	2.36309	0.106688	0.53803	0.938511	1.11254	0.852435	0.390762	0.90486	0.778336	0.244946	0.361603
C0179D08 | Unknown___261@	0.0188339	0.0480775	-0.284013	-0.203658	0.113979	-0.0296297	-0.0551267	0.13187	-0.0501723	-0.0529322	-0.0642401	0.107058	0.0999376	-0.227033	-0.0787192	0.0929488	0.171045	0.661018	0.0210436	-0.0916486	0.301744	-0.00981854	0.168862	-0.551253	0.278327	0.0486285	0.239235	-0.358548	-0.0551206	-0.267648	0.177212	0.149638	0.062106	0.286254	0.000759129
C0179G08 | Unknown___262@	0.527358	0.480602	0.777966	0.994478	0.783915	0.636351	0.789061	0.664598	1.08157	0.662627	0.885627	0.446557	0.415485	0.282027	0.351173	0.495316	0.525463	0.943914	0.379775	-0.00754085	-0.217253	-0.0458479	0.144383	-0.212167	0.305948	0.670632	0.366081	0.195984	-0.244753	0.0390705	0.0694268	0.244382	0.0924967	0.0947376	0.215565
C0179H02 | Unknown___263@	0.0673651	-0.247045	0.115447	0.137276	-0.1739	0.0650694	-0.184406	-0.498206	0.0448656	0.0756828	0.0542698	0.0106784	0.00745269	0.211232	0.194204	-0.0738935	0.475698	0.973916	0.528744	0.162642	0.387079	-0.0954887	-0.122677	0.183177	1.02685	-0.375353	-0.0509806	-0.0615837	0.187445	0.0948662	0.0722221	0.0980172	0.0026071	-0.0145239	0.212638
C0180F12 | Unknown___264@	-0.511425	-0.551454	-0.639942	0.0445753	-0.249902	-0.0665592	-0.111691	-0.184255	-0.0215239	0.242797	0.274002	-0.262501	-0.334026	-0.295558	-0.363658	0.761924	0.413731	1.12534	-0.27496	-0.219149	0.130991	-0.322299	-0.250229	-0.730525	-0.134078	-0.618877	-0.426172	0.317506	0.282945	0.335851	0.066459	0.516446	0.633103	1.0363	0.875293
C0180H01 | Unknown___265@	0.161588	0.125137	0.12968	0.139323	0.408845	0.320843	0.438734	0.304832	0.244293	0.312259	0.0942418	0.196882	0.323022	0.143525	-0.00341265	0.205642	0.151268	1.05879	-0.116435	0.487697	-0.0225154	-0.100803	0.397839	0.795172	1.17251	0.171802	0.175091	-0.0342407	0.205338	-0.0410899	-0.200571	0.685297	0.355841	0.569178	0.0775398
C0181G01 | Unknown___266@	0.281392	0.17713	-0.0717675	0.158093	0.138397	0.108918	0.0216326	-0.151322	0.110052	0.148388	-0.0250496	0.235518	0.0520241	0.592174	-0.17714	0.13595	0.422503	0.678862	0.232865	0.136888	-0.203235	0.128041	0.174004	-0.535772	0.401286	-0.274107	0.120922	-0.289908	0.135385	-0.141967	0.0674926	0.331772	0.313666	-0.147503	0.590118
C0181H07 | Unknown___267@	-0.0838788	0.46248	-0.0606132	0.312341	0.179293	-0.0869509	-0.203	-0.610863	0.038964	-0.0878676	-0.66807	0.210552	0.187146	-0.0121811	-0.130136	-0.0937998	0.552997	0.304817	0.329734	0.32327	0.211085	-0.246899	-0.0599257	1.12855	0.517687	-0.17117	-0.266009	-0.185451	0.577247	0.0732842	-0.372742	0.853421	0.917689	0.326633	0.364695
C0181H08 | Unknown___268@	1.0912	1.0845	1.12955	0.847887	0.78021	1.00649	1.45239	1.40388	1.68787	1.61149	1.2205	0.929505	0.979307	1.20132	0.882761	0.43805	0.501486	0.169156	0.504101	1.11813	0.889839	1.68761	0.831507	0.269308	1.01671	0.673308	0.472425	0.482465	0.960384	1.38938	1.04216	0.172612	0.634235	0.330774	1.0237
C0182A03 | Txndc9 -- Thioredoxin domain containing 9___269@	0.315034	0.357548	0.124441	0.0628854	0.0141601	0.0132585	-0.0304013	-0.124953	0.281709	0.221751	-0.133778	0.271357	0.2956	-0.264708	-0.148653	0.416309	0.262094	-0.227983	-0.186245	0.450648	-0.308294	-0.111698	-0.0514645	-0.0145353	0.814802	-0.124154	-0.439355	0.277773	0.294733	-0.144312	-0.0493057	0.365694	0.596276	-0.156398	0.00982776
C0182G09 | Unknown___270@	0.0294041	0.278638	0.114069	0.0644655	0.233811	0.316348	0.0283549	-0.117548	0.271652	0.374164	0.00809068	0.163811	0.299368	0.211147	0.158421	0.223508	0.25287	0.396334	0.103679	0.286583	0.273818	0.147633	-0.155446	0.561976	0.483347	0.0238939	0.167588	0.052497	0.401379	-0.0495749	0.0504206	0.597808	-0.233371	-0.482011	-0.146798
C0182H03 | Unknown___271@	0.134797	0.132965	-0.238583	-0.289715	0.33629	0.232301	0.23146	0.00761178	0.0933882	-0.0459312	-0.173999	0.265094	0.444124	-0.022122	0.0271811	0.341903	0.0872496	-0.318965	-0.430497	0.417619	0.683666	-0.406702	-0.160545	1.02158	0.148246	-0.204615	-0.160608	0.0723737	0.0997021	-0.132014	-0.153902	0.17341	0.414272	-0.0684104	-0.0266014
C0183A11 | Appbp2 -- Amyloid beta precursor protein (cytoplasmic tail) binding protein 2___272@	0.195254	0.142559	-0.165752	0.106502	0.113	0.300709	0.212572	0.186453	0.166233	0.163399	-0.111273	-0.116352	0.154749	-0.0674361	-0.126023	0.157695	0.210717	0.927224	-0.24231	0.342	-0.135913	-0.397798	-0.705771	0.371204	0.112556	-0.532886	0.0275276	0.266188	0.205422	-0.245313	-0.123688	0.00761567	-0.0361836	-0.384727	-0.0816631
C0183B10 | Calm1 -- Calmodulin 1___273@	-0.368742	0.312809	0.578003	0.278119	0.155787	-0.0384965	-0.128359	-0.0767908	-0.324906	-0.53945	-0.448653	-0.53294	-0.096672	-0.295535	-0.206333	0.485475	0.113853	0.000205432	-0.170705	-0.735091	-0.327051	-1.52066	-1.02957	-0.542787	-2.39967	-0.88782	-0.94854	-0.833603	-1.82504	-1.43199	-1.10943	-0.0632198	0.0794499	-0.567739	-1.0497
C0183B12 | Gm9 -- Predicted gene 9___274@	-0.081574	-0.127657	-0.38515	-0.363598	-0.400149	-0.791225	-0.828346	-1.0218	-0.451696	-0.45721	-0.648233	-0.226859	-0.447432	-0.568859	-0.510751	0.162773	0.0668527	-0.203592	-0.53672	-0.407493	-0.567413	-0.614053	-0.59515	-1.10678	-0.832222	-0.74086	-0.197834	-0.423918	0.0942674	-0.671159	-0.441487	-0.532399	-0.282668	-0.691221	-0.598733
C0183D05 | Slc39a10 -- Solute carrier family 39 (zinc transporter), member 10___275@	0.116388	0.0818311	-0.0416839	0.0662935	0.509466	0.303401	0.172113	0.23671	0.769345	0.678771	0.267331	0.622224	0.579949	0.390131	0.540134	0.467076	0.74224	-0.157419	0.979135	-0.00861755	-0.183195	0.320186	0.185376	0.73564	0.0784771	0.0224531	-0.290267	-0.00528197	0.106985	0.258497	-0.124769	0.686542	0.481623	0.426205	0.45315
C0183E11 | Unknown___276@	-0.858948	-0.879792	-1.25611	-1.17004	-0.530528	-0.443348	-0.944809	-0.584266	-0.514828	-0.700715	-0.485095	-0.564215	-0.293718	-0.390445	-0.371378	-0.691251	-0.562874	-0.790858	-0.824032	-0.459852	-0.19847	-0.565381	-0.666632	0.0642879	0.0219999	0.448997	-0.0785007	-0.589301	-0.493108	0.177219	-0.304827	-0.359691	-0.270504	-0.628896	-0.326135
C0183F04 | Iffo2 -- Intermediate filament family orphan 2___277@	-0.166136	0.0444752	-0.0494806	0.0896735	0.0104159	-0.03792	-0.2564	-0.422638	-0.188646	-0.208026	-0.231927	-0.053073	-0.053092	-0.144917	0.106196	0.138604	0.173458	-0.0321202	0.078299	0.292615	0.179358	-0.135394	-0.300246	0.356564	-0.49604	-0.533991	0.157603	-0.0900077	0.0159233	-0.231919	-0.0336026	0.113505	-0.214988	-0.16498	0.137661
C0183G11 | Atp1b1 -- ATPase, Na+/K+ transporting, beta 1 polypeptide___278@	3.01637	2.39655	4.11622	4.22198	2.64403	2.34116	3.63301	2.90393	3.30639	3.32538	2.41374	3.16632	2.80064	3.24821	3.15085	2.32046	2.49917	0.882655	3.40209	2.09583	1.60626	2.57119	1.65312	1.20713	3.31817	1.68998	1.28226	1.92023	2.3201	3.04631	2.55293	1.93749	2.03211	1.9513	2.47688
C0183H12 | Itgb1 -- Integrin beta 1 (fibronectin receptor beta)___279@	-0.536272	-0.632594	-1.13972	-0.693628	-0.293023	-0.418641	-0.586824	-0.622328	-0.647866	-0.456625	-0.512585	-0.62984	-0.490958	-0.548823	-0.769006	0.768938	1.0686	0.451168	0.642126	-0.0569601	-0.177001	-0.511789	-0.369335	0.167213	0.0726538	-0.783406	0.194384	-0.00519446	-0.300185	-0.283667	-0.0834423	0.463307	0.278276	0.367245	0.212574
C0184E02 | Transcribed locus___280@	-0.0189066	-0.178066	-0.165074	-0.170031	-0.0360442	-0.0355038	-0.182243	-0.137003	-0.156057	-0.344037	-0.19041	-0.503505	-0.298632	-0.892641	-0.462712	-0.739412	-0.58546	-0.319828	-0.175854	-0.159613	-0.00651177	-0.441155	-0.442207	0.327247	-0.303624	-0.343409	-0.479643	-0.0974042	-0.304824	-0.450081	-0.39693	-0.0328836	-0.0235897	-0.0774508	-1.59965
C0184E04 | Unknown___281@	0.114758	0.21609	0.0592495	-0.0883231	0.167254	0.236275	-0.0777642	0.00767903	0.338987	0.45335	0.0942813	0.00117385	0.120386	0.0173474	-0.284487	-0.108284	0.130732	-0.279239	-0.0603713	0.00522484	-0.177987	-0.28124	0.02689	-0.463624	-0.022029	0.494404	0.00440836	-0.239616	0.0956141	-0.0299899	0.268326	0.0827532	0.295664	-0.0539255	0.234899
C0185B02 | Naa20 -- N(alpha)-acetyltransferase 20, NatB catalytic subunit___282@	0.199651	0.22156	0.0528548	0.352551	0.126956	0.227173	-0.0272301	-0.276079	0.432364	0.384521	0.0753008	0.293238	0.323384	0.0988276	0.112782	0.399064	0.387454	-0.158819	-0.108697	0.500167	-0.0424115	0.371843	0.421089	-0.017445	0.409368	0.703353	-0.00294912	0.139082	0.134074	-0.0819225	-0.319426	0.348592	0.0249314	0.107271	-0.0526913
C0185B07 | Unknown___283@	0.33941	0.373349	0.27146	0.179443	0.413833	0.37918	0.406677	0.287729	0.288274	0.305999	-0.0702144	0.266169	0.21306	0.152267	0.0537502	0.408584	0.459718	0.11955	0.0955203	-0.175699	-1.25783	-0.911295	-0.612928	-1.71562	0.0336781	-0.101595	-0.565161	-0.0584602	0.19731	-0.261087	-0.306453	0.578037	0.590594	0.201484	0.321703
C0185C09 | Zbtb10 -- Zinc finger and BTB domain containing 10___284@	0.0886198	0.0451069	-0.0456207	-0.067449	-0.576841	-0.253043	-0.783801	-0.59525	-0.205029	-0.279238	-0.659767	-0.213935	-0.101859	-0.401091	-0.504472	-0.234933	-0.101593	-0.521965	-0.140176	0.290341	0.533393	-0.347	-0.190005	-0.0732877	-0.223363	0.0291128	-1.76834	0.20764	0.0615132	-0.599283	-0.546941	-0.0146193	0.0311074	-0.489	-0.516221
C0185D04 | Unknown___285@	0.114978	0.118469	0.21236	0.00417275	0.295507	0.201683	0.18757	0.082181	0.186275	0.305656	-0.0118206	-0.188151	0.139547	-0.30905	0.0174097	-0.104408	0.899069	0.372363	0.542081	0.342877	-0.375516	-0.518425	-0.197487	-0.327808	-0.69687	-0.784395	-0.376563	0.0573448	-0.124704	-0.459443	-0.423736	0.268403	0.575442	0.150631	0.150007
C0185E08 | Unknown___286@	-0.201842	-0.128969	-0.776535	-0.662511	0.221449	-0.135457	-0.240687	-0.290422	-0.74544	-0.208336	-0.862792	-0.397987	-0.480143	-0.464031	-0.962361	-0.308269	0.122881	0.0739931	-0.693964	0.149204	0.0948563	-1.1811	-0.678369	-0.339926	-2.15069	-1.61935	-0.303135	-0.276857	-0.256713	-1.04543	-0.757047	-0.329686	-0.311376	-1.20116	-0.9373
C0185G01 | Unknown___287@	0.274725	-0.064478	-0.145865	-0.0979717	0.230267	-0.0778125	0.210776	0.125568	0.164411	-0.139894	0.183041	-0.242794	-0.00986372	-0.210358	-0.0781056	-0.0588227	-0.0290281	0.169355	0.102337	-0.477455	-0.152417	-0.145164	-0.0819282	-0.170672	-2.24521	0.104922	-0.0578446	-0.236426	-0.294564	0.066205	-0.15062	0.117144	0.0825359	0.21138	-0.283151
C0185G02 | Unknown___288@	0.452035	0.284195	0.301641	0.126276	0.181833	0.178379	0.169091	-0.0161919	0.121465	0.167345	-0.211666	0.367025	0.34463	0.311853	0.473754	0.343931	0.416863	0.118235	0.337658	0.526307	0.116065	-0.114149	0.108436	-0.138883	0.081852	0.0188835	-0.0864234	-0.0496206	0.321152	0.201433	0.129042	0.328925	0.32673	0.11376	0.128989
C0185H03 | Unknown___289@	-0.209388	-0.218693	-0.46817	-0.394666	-0.105722	-0.312637	-0.299227	-0.298632	-0.603799	-0.626519	-0.550659	-0.118051	-0.1943	-0.43052	-0.152888	0.274974	0.172522	0.080785	0.0316557	-0.520893	-0.255312	-0.202178	-0.0970572	0.446219	-0.184317	0.394744	-0.213794	-0.193861	-0.687916	-0.13492	-0.345388	0.416545	0.477301	0.0628297	0.23435
C0186A01 | Ints8 -- Integrator complex subunit 8___290@	0.0327861	0.236785	-0.0788096	-0.0389898	-0.0134018	-0.105102	-0.209436	-0.372695	-0.155267	-0.214722	-0.364759	-0.235812	-0.417789	-0.668234	-0.204824	0.137097	0.0683746	-0.46895	-0.0665211	0.0507506	0.112493	-0.19495	0.138672	0.192967	-0.428885	-0.352675	-1.07268	0.225259	-0.0143822	-0.410995	-0.295744	-0.14962	0.114342	0.107874	-0.469527
C0186A03 | Unknown___291@	0.22451	0.00900143	0.406796	0.176225	0.368627	0.180823	0.16736	0.317199	0.306511	0.178179	-0.00331293	0.100438	-0.0287669	0.0911739	0.154156	0.234425	0.394007	0.143554	0.0543751	-0.36862	-0.00315113	-0.15125	0.0596118	0.669568	0.0676357	-0.0150145	0.0447149	-0.266876	0.232549	-0.176853	-0.678486	0.44941	0.572171	-0.0956508	0.265171
C0186E01 | Gm10560 -- Predicted gene 10560___292@	0.287511	0.245119	0.297921	0.222059	0.104831	0.285266	-0.0788998	0.0286809	0.418314	0.077898	0.224532	0.0716292	0.138362	0.102959	0.0236777	0.260672	0.0742817	-0.285879	0.100413	0.431708	0.183602	0.309027	0.0122615	-0.182924	0.261481	-0.319385	-0.440572	0.070821	0.389989	-0.485534	-0.147579	0.5904	-0.034221	0.0841267	-0.628983
C0186F04 | Unknown___293@	1.52564	1.41932	1.40951	1.5634	0.251378	0.414953	0.494985	0.0836947	0.147552	0.329669	0.289171	-0.21563	0.14051	0.0346403	0.122205	0.419673	0.670322	0.502644	0.395342	0.215847	0.107047	0.325817	0.292334	-0.850261	-2.11173	-0.34072	-0.0966902	0.0650349	-0.0965685	-0.257259	-0.108224	0.692128	0.275617	-0.0825313	0.396085
C0186G05 | Samd8 -- Sterile alpha motif domain containing 8___294@	0.658878	0.828794	0.33127	0.51615	0.166679	0.290821	-0.0814091	-0.0826277	0.37474	0.455868	0.0986937	0.432293	0.438311	0.400096	0.135641	0.315068	0.492767	0.74802	0.423075	0.548376	-0.180933	0.419633	0.322321	-0.837847	1.04426	0.368949	0.171204	0.53438	0.684189	0.334805	0.204115	0.328517	0.592863	0.250287	0.244862
C0186H12 | Transcribed locus, strongly similar to NP_001026456.1 transcription factor BTF3 homolog 4 [Gallus gallus]___295@	0.552864	0.431847	0.348139	0.477833	0.568021	0.5717	0.629944	0.337588	0.761867	0.65569	0.45329	0.744814	0.484621	0.303685	0.451276	0.201418	0.369714	1.12004	0.165904	0.074457	0.42203	0.427598	0.664651	0.0539101	0.435494	0.0495961	-0.202523	0.595979	0.491956	0.148532	0.269721	0.599831	0.611754	0.285375	0.227543
C0187A11 | Unknown___296@	-0.017498	-0.315873	-0.36535	-0.150807	-0.0170018	-0.151924	-0.176001	-0.156795	-0.0557684	-0.266485	-0.175443	0.123417	0.0229316	-0.128329	0.0575793	0.0612359	0.18001	-0.339969	-0.419774	-0.561793	0.126762	0.270107	0.193543	0.475684	-0.13552	0.165297	-0.20849	-0.162956	-0.667874	-0.364714	-0.433797	-0.0531834	-0.569587	-0.766016	-0.225888
C0187G03 | Unknown___297@	0.0537475	-0.21244	-0.275547	-0.334296	0.522512	0.325027	-0.101373	-0.0917159	0.19573	0.221386	-0.152336	0.162967	0.293102	0.209609	0.0880382	-0.00282357	0.149188	-0.18701	-0.301152	0.520543	-0.158682	-0.0610609	0.0821394	-0.704746	-0.536664	-0.781838	-0.0133927	-0.31499	-0.229165	-0.372506	-0.570241	0.137762	0.0798206	-0.278316	-0.498601
C0187G08 | Unknown___298@	-0.289222	-0.313904	-0.329936	-0.112755	-0.124625	-0.147838	0.0669801	0.0785447	0.16134	-0.0210607	0.333046	-0.030407	0.0289096	0.0218942	-0.000482683	-0.164936	0.203967	-0.19829	-0.0418996	-0.252959	1.02821	0.451969	0.239262	1.18894	0.15125	-0.430456	0.0159581	0.399356	0.277202	-0.228307	-0.0588114	0.108341	0.697658	-0.291937	-0.055466
C0188D08 | Limk1 -- LIM-domain containing, protein kinase___299@	0.244894	0.0778377	-0.180161	0.191716	0.016942	0.103932	-0.157214	-0.121034	0.000432113	0.0386818	-0.0927563	-0.0515361	0.0150693	0.232988	-0.2239	-0.322509	-0.116907	0.27295	0.0299591	0.306449	-0.192407	-0.0967689	-0.293874	0.395694	-0.0166092	-0.0195096	-0.552475	-0.46282	0.025295	-0.341784	-0.619148	0.371206	-0.194631	-0.197106	-0.0473009
C0188E06 | Unknown___300@	-1.59132	-1.36574	-2.16296	-2.00355	-2.05376	-1.79381	-2.2576	-2.01104	-2.74684	-2.78691	-2.45999	-2.88195	-2.40047	-2.43579	-2.34446	-2.11905	-1.86957	-1.96762	-2.56988	-1.55139	-0.637781	-2.76096	-2.27919	-2.3231	-3.91449	-1.36395	-2.05612	-1.92848	-2.02805	-2.51123	-1.25261	-1.81185	-1.71176	-2.35374	-1.51722
C0188H06 | Unknown___301@	-0.0461066	0.459493	-0.0442279	0.229311	0.126511	0.229744	-0.151584	-0.0636093	0.183924	0.0320197	-0.0164913	0.216648	0.138174	0.0295783	-0.253399	0.240618	0.313917	-0.210694	0.126731	0.246587	0.185126	0.301306	-0.0411548	0.00694802	0.0787355	-0.148213	-0.387086	0.109656	0.158861	-0.064161	-0.180634	0.452812	0.133287	-0.202809	0.153377
C0188H09 | Unknown___302@	-0.190186	-0.172517	-0.624722	-0.426419	-0.184883	-0.040524	-0.455643	-0.288162	-0.316501	-0.283299	-0.145435	-0.342512	-0.396524	-0.434296	-0.481693	-0.212794	0.123236	-0.404236	-0.251294	-0.168963	-0.379735	-0.00658867	0.122367	0.0350569	-0.754316	-0.8854	-0.78549	0.105844	-0.221157	-0.166876	-0.23573	-0.160352	-0.548875	-0.618804	-0.179496
C0188H12 | Shroom2 -- Shroom family member 2___303@	0.767895	0.644378	0.817817	0.737518	0.522407	0.643046	0.626603	0.411885	0.875073	1.21338	0.802971	1.21352	0.910272	-0.420753	0.850971	0.300202	0.315161	-0.229194	0.6826	0.274006	0.148899	0.479831	0.561166	0.544326	0.740319	0.402127	0.587216	0.389815	0.576112	0.16597	0.183283	0.824613	0.694529	0.317515	0.434057
C0189C10 | Naa50 -- N(alpha)-acetyltransferase 50, NatE catalytic subunit___304@	0.459217	0.20356	0.0675325	-0.0692401	-0.099083	-0.0672638	-0.223998	-0.280818	0.257448	0.277774	0.000894825	0.236813	0.355272	-0.106881	0.206081	0.348092	0.325052	0.232457	0.77694	0.48976	-0.400776	0.318551	-0.22094	-0.20085	0.709154	0.0865113	-0.143374	0.0968926	0.432935	0.338698	0.171801	0.536383	0.259253	0.188868	0.387959
C0189F10 | Grinl1a -- Glutamate receptor, ionotropic, N-methyl D-aspartate-like 1A___305@	-0.0370512	-0.857649	-1.21429	-1.12999	-0.335393	-0.688958	-0.942855	-1.12521	-0.763564	-0.909189	-0.887436	-0.694231	-0.634132	-0.584207	-0.582725	-0.812081	-0.768237	-1.50621	-1.75318	-0.458593	0.200248	-1.30418	-1.29445	-1.17724	-0.793252	-0.272471	-0.292333	-0.353206	-0.720449	-1.06954	-0.773458	-0.710262	-0.489299	-1.01011	-0.246657
C0191A03 | Ykt6 -- YKT6 homolog (S. Cerevisiae)___306@	0.321069	0.184553	0.0973539	0.239091	0.229247	0.0187649	0.287395	0.0343304	0.154199	0.156402	-0.021702	0.385096	0.0621648	0.0794124	0.184863	0.548979	0.381437	0.105356	0.182304	0.196804	0.0349807	-0.284212	-0.048001	-0.0551969	0.723511	-0.343572	0.157976	0.360552	0.34503	0.104573	0.0353782	0.586527	0.717654	0.505842	0.42155
C0191A07 | Unknown___307@	0.878814	1.31858	1.39963	1.19753	0.640818	0.806565	0.931446	0.873429	0.870824	1.04114	0.751494	1.45449	1.20116	1.02227	0.794194	0.88693	1.05597	0.208678	1.33715	0.203378	0.246635	0.67076	0.208847	-0.281689	0.159049	-0.205245	-0.0940766	0.100446	0.399725	0.406438	-0.0926685	0.654096	0.729384	0.295402	0.45729
C0191D04 | Wdr20a -- WD repeat domain 20A___308@	0.150981	0.362362	-0.0837502	0.0373795	-0.138626	0.441247	-0.0324581	-0.0250682	0.220604	0.0116219	-0.0690003	0.132754	0.179533	0.0850832	0.198275	0.341723	-0.0458247	0.0148765	-0.0433198	1.02894	0.0980062	-0.113802	0.0602124	-0.624489	0.0932088	-0.693064	0.0624133	0.0326996	0.0820437	-0.23525	-0.164464	1.29733	-0.444565	-0.414554	-0.120459
C0191F09 | Tcf7 -- Transcription factor 7, T-cell specific___309@	-0.045256	-0.173299	-0.128393	-0.246023	0.0117651	-0.0788915	-0.150561	0.00227455	-0.300552	-0.0870197	-0.315658	-0.103584	0.0539515	-0.302526	-0.301328	-0.184186	0.176204	0.0414226	-0.352221	0.343362	0.00163681	0.121876	0.230211	-0.39032	0.680938	-0.175812	0.510118	-0.149261	0.145908	-0.10402	-0.0490593	-0.124217	0.0819544	-0.756205	-0.145712
C0191H04 | Unknown___310@	-0.504164	-0.254078	-0.21608	-0.364218	-0.123498	-0.201454	-0.556531	-0.300433	-0.974621	-0.769021	-0.63543	-0.870091	-0.507569	-0.8473	-0.964765	-0.397181	-0.105773	-0.55525	-0.443993	-0.322799	-0.58244	-1.67999	-1.19254	-0.978806	-3.03769	-0.439287	-1.02774	-0.639623	-1.00758	-1.54839	-1.41871	-0.313833	-0.0654301	-0.35831	-0.854233
C0191H09 | Unknown___311@	-0.228625	-0.0371865	-0.490208	-0.106707	0.131321	-0.0396261	-0.209624	-0.23732	-0.366487	-0.33709	-0.375508	-0.194114	-0.090785	-0.115444	-0.636004	-0.2456	-0.432581	0.138716	-0.24967	-0.258632	-0.0899263	-0.611456	-0.588953	-0.859213	-1.03977	-0.667991	-0.549337	-0.432068	-0.409207	-0.528463	-0.711928	-0.198188	-0.355905	-0.804293	-0.302443
C0191H12 | Nubp2 -- Nucleotide binding protein 2___312@	0.258211	0.348173	0.196837	0.160974	0.168282	0.36955	0.0188771	0.180482	0.396863	0.229068	-0.514501	0.434976	0.417374	-0.0506794	-0.195037	0.69504	0.717	0.280473	0.769198	0.490686	-0.0468354	0.332846	0.0523355	0.30691	1.32877	0.888908	0.320941	0.36201	0.201408	0.135983	0.430347	0.59541	0.50491	0.523752	0.147134
C0192A07 | Unknown___313@	-0.212633	0.00183208	-0.112905	0.0237824	0.0910408	0.114098	0.0866578	-0.101083	0.421895	0.438887	0.0898841	0.378423	0.310161	0.0703685	0.0459695	0.00646576	0.324005	1.44789	-0.0105354	0.311093	-0.231838	0.476588	0.0845613	-0.655648	1.05362	0.375977	0.149524	-0.0492469	0.295398	0.0469615	0.0968044	0.200958	0.370299	-0.0524322	-0.14431
C0192B08 | Apoa1bp -- Apolipoprotein A-I binding protein___314@	-0.547879	-0.540705	-0.594274	-0.779042	-0.29256	-0.296638	-0.544185	-0.455135	-0.613181	-0.722912	-0.457485	-0.303643	-0.287259	-0.797488	-0.522741	-0.268826	-0.307123	-0.804756	-0.940006	-0.458893	-0.00413077	-1.10704	-0.351537	-0.51646	-1.46153	-0.625127	-0.413998	0.0023539	-0.974233	-0.988979	-0.647103	-0.576427	-0.648358	-0.873867	-1.05963
C0192C02 | Unknown___315@	-0.143235	-0.237533	-0.154472	-0.247376	-0.176077	-0.119554	-0.226348	-0.430225	0.126087	0.0761718	-0.731063	-0.356429	-0.263806	-0.473753	-0.577937	-0.0940281	0.139527	-0.371831	-0.69814	-0.0257686	0.0180209	-0.524354	-0.196216	-0.810096	-0.569616	-0.321001	-0.531709	0.381917	-0.789859	-0.489502	-0.346636	0.0460676	1.7298	-0.617786	-0.384654
C0192C07 | Unknown___316@	0.598182	-0.0536279	-0.431927	-0.000454201	0.0509459	-0.0221994	-0.433277	-0.416136	-0.146358	-0.286883	-0.47885	-0.32158	-0.26379	-0.194131	-0.238554	0.357939	-0.134521	-0.0754065	-0.0356957	0.267857	0.195347	-0.253733	-0.392371	-0.0727911	0.328645	-0.304354	0.287843	0.132959	0.00568387	-0.405946	-0.204597	0.322309	0.541311	-0.226719	1.15825
C0192F12 | Unknown___317@	-0.150218	-0.164003	0.0273548	0.0747312	0.262349	-0.103969	-0.264869	-0.29576	-0.326176	-0.020386	-0.141117	-0.0411346	0.160729	-0.406393	-0.253579	0.235668	0.328934	-0.0025573	-0.0770223	0.581772	0.158831	-0.403971	-0.104511	-0.911195	0.410366	-0.11962	0.177669	-0.284011	-0.755931	-0.334146	-0.22386	0.837555	0.540805	0.00356205	-0.215729
C0192G09 | Unknown___318@	0.129477	0.0607771	0.0918024	0.0329797	0.305263	0.00723957	0.187645	-0.0164799	0.178305	0.210212	0.201901	0.233919	0.516508	-0.255996	0.100334	0.301878	0.500074	0.0722705	0.19263	0.172203	-0.0369331	0.362755	0.254996	-0.964548	-0.356484	-0.387339	-0.0752441	0.409213	0.187228	-0.0512771	-0.2208	0.506704	0.984491	0.0699614	0.326528
C0193D06 | Unknown___319@	-0.327615	-0.15425	-1.0322	-1.25853	-0.494339	-0.483586	-0.502952	-0.590362	-0.266543	-0.550462	-0.269628	-0.67388	-0.42358	-0.44187	-0.417611	-1.03893	-1.15019	0.274354	-2.08657	0.162672	-0.0510032	0.0255699	-0.003995	0.150719	-1.28485	-0.644816	-0.248982	0.117264	-0.168145	-0.629897	-0.257118	-0.47168	-0.161128	-0.775356	-0.494074
C0193E02 | Unknown___320@	-0.194404	-0.113051	-0.326321	-0.0886901	-0.184614	0.261335	-0.277593	-0.149983	-0.33271	-0.223397	-0.180721	-0.00345889	-0.240448	-0.145195	-0.297741	-0.12635	-0.88261	-0.275262	-0.0913935	0.0824806	0.547893	-0.226587	-0.132525	0.460283	-0.334512	-0.480212	-0.825709	0.22928	-0.232622	-0.387635	0.224144	-0.407905	-0.409852	-0.287712	-0.760834
C0195C02 | Unknown___321@	-0.177798	-0.0224906	-0.47182	-0.783027	-0.0760636	-0.0926976	-0.146824	-0.326579	0.189712	0.380547	-0.107256	0.0317037	0.0677847	-0.0200656	-0.220517	-0.548581	-0.415913	-0.447913	-0.966297	-0.0901171	-0.100316	-0.390291	-0.447781	0.548687	0.293379	-0.339428	-1.17545	0.373498	-0.0421979	-0.260813	-0.283303	-0.0680704	-0.405141	-0.710892	-0.801084
C0195C06 | Unknown___322@	-0.175095	-0.040869	-0.161438	0.193654	0.122273	0.169867	-0.0312566	0.111951	0.371484	0.308643	0.265072	0.227397	0.211602	0.446918	0.304512	-0.292996	-0.303208	-0.118618	-0.0631053	-0.225907	0.561151	0.305982	0.0299098	0.727396	0.489988	0.305694	0.00400427	-0.095918	-0.102491	0.0163357	0.1945	0.0173135	-0.562889	-0.125919	-0.273585
C0195H06 | Unknown___323@	-0.470886	-0.261746	-0.676925	-0.271229	-0.22008	-0.140798	-0.250643	-0.280142	-0.709741	-0.572913	-0.12041	-0.977202	-0.481586	-0.792253	-0.894254	0.282018	0.705841	0.307319	0.260505	-0.229983	0.175902	-0.240505	0.137836	0.145998	1.22439	0.634804	0.473723	0.0785233	-0.12905	0.398827	0.195545	0.633039	0.628107	0.433206	-0.19446
C0196G08 | Unknown___324@	-0.443286	-0.355681	-0.593027	-0.749441	0.0302225	-0.179354	-0.190698	-0.180503	-0.341267	-0.599606	-0.308801	-0.454882	-0.335014	-0.505557	-0.508671	0.0874936	0.121274	0.0980598	-0.197559	-1.03208	-0.585368	-0.83157	-0.357997	-0.248084	-1.07496	-0.835923	0.409416	-0.740508	-0.66016	-0.756852	-0.598758	0.00354646	0.0421526	-0.303284	-0.0379637
C0196G09 | Unknown___325@	0.0893585	-0.103606	0.153659	0.172585	0.533979	0.718563	1.08008	0.256392	0.808048	1.04972	0.670962	-0.039766	-0.173027	0.12101	-0.0755194	1.52012	1.33325	1.22905	1.83633	0.394322	0.370555	0.941163	1.02837	1.3649	2.43128	2.18007	0.753296	1.52484	1.99951	1.56852	1.46097	0.996347	0.736701	1.18193	0.907638
C0198C07 | Unknown___326@	0.0257499	0.0247579	-0.219427	0.0614318	0.175481	0.448879	0.0626711	-0.304264	0.184748	0.0453267	-0.123792	0.0655944	0.270322	-0.334927	-0.417119	0.745094	0.576661	0.206031	0.142735	0.130139	0.0111055	0.138412	-0.046049	-0.468343	0.244312	-0.107712	0.228156	0.0393811	0.343783	-0.323769	-0.196299	0.694989	0.531331	-0.392944	-0.391729
C0198G07 | Unknown___327@	0.185158	0.368695	-0.0793266	0.389449	-0.0302965	0.281602	0.176281	0.336516	0.522543	0.355559	0.376697	0.385084	0.552615	0.44836	0.45011	0.197687	0.241837	0.405824	0.394092	-0.118768	0.244816	0.0819004	0.121209	-0.891188	-0.110448	0.459336	0.129491	-0.159595	-0.0867843	-0.0344711	0.192387	-0.00885297	-0.156405	0.86296	0.00935531
C0198H01 | Unknown___328@	-0.439111	-0.479861	-0.668978	-0.486641	-0.78115	-0.637045	-0.643882	-0.847551	-0.818134	-0.682182	-0.460099	-0.970007	-0.773662	-0.924307	-0.508738	-0.372353	-0.235466	-0.218822	-0.0154616	-0.267506	-0.620281	-0.720143	-0.322296	-0.165445	-1.14433	0.36319	-0.884173	-0.400008	-0.426591	-0.896926	-0.183329	-0.446756	-0.427912	-0.559442	-0.792505
G0100A10 | Hspd1 -- Heat shock protein 1 (chaperonin)___329@	0.1439	-0.388342	-0.285515	-0.228308	-0.127047	-0.305836	-0.531155	-0.538454	-0.267296	-0.229214	-0.234413	0.0651755	-0.142819	-0.0937653	0.0728826	-0.939553	-0.485896	0.241218	-0.813555	0.0446613	-0.22615	-0.480952	-0.271759	0.139586	0.566102	0.176956	-0.340742	-0.0247866	-0.176288	-0.484723	-0.298222	-0.0812372	-0.413649	-0.241496	-1.06864
G0100D01 | Unknown___330@	0.102575	-0.204583	0.443505	0.528979	-0.157604	-0.0702274	0.151896	0.409565	0.265756	0.315379	0.53192	0.482831	0.870921	0.68695	0.474921	0.154817	-0.208138	0.527384	-0.0649268	0.256759	0.253336	0.301137	-1.10406	0.647854	0.454527	0.167255	-0.271157	0.102644	1.24692	0.143836	-4.26e-06	0.144706	0.279713	0.2073	-1.70429
G0100H09 | Tnks2 -- Tankyrase, TRF1-interacting ankyrin-related ADP-ribose polymerase 2___331@	-0.501082	-0.418024	-0.00249757	-0.0305372	-0.78832	-0.594991	-0.101233	-0.369428	-0.0833055	-0.255218	0.0617324	-0.219914	-0.081736	0.372632	0.499039	-0.524295	-0.474074	0.164572	-0.0509946	-0.679595	-0.171886	-0.141268	0.0326747	0.0632314	-0.778662	-0.207859	0.114518	0.11132	-0.501128	0.536808	-0.221027	-0.0267114	-0.229974	0.166913	1.80849
G0101B05 | Unknown___332@	-0.292769	-0.235506	-0.374653	-0.235428	0.0533135	-0.123755	-0.0124967	-0.12925	-0.345202	-0.383356	-0.270831	-0.642587	-0.277923	-0.406304	-0.484303	-0.092221	-0.185516	-0.156209	-0.13504	-0.192568	-0.316129	-0.591564	-0.325	-0.323477	-0.523281	-0.556713	-0.18994	-0.533799	-0.608755	-0.238565	-0.473004	0.1549	0.212656	-0.182598	-0.0313628
G0101D09 | Unknown___333@	0.0452669	-0.00837621	-0.372606	-0.242601	0.156324	0.435526	0.318035	0.326288	0.295478	0.52721	0.0915528	-0.0911875	0.0658987	0.260155	-0.264061	-0.0213501	-0.205986	-0.272253	-0.290702	0.33916	0.115474	-0.13758	-0.355191	0.0698671	0.0911784	0.448433	-0.170468	-0.301653	0.27882	-0.207373	-0.372558	0.139963	0.254283	-0.137613	-0.0905064
G0101E09 | Unknown___334@	-0.726477	-0.561337	-0.97994	-0.987712	0.117711	-0.423123	-0.232288	-0.25453	-0.915402	-0.884567	-0.747991	-0.662525	-0.794615	-0.852007	-1.01649	0.414815	0.239231	-0.404702	0.151529	-0.384243	-0.595037	-1.02487	-0.41745	-1.50983	-1.8008	-1.65605	-0.579387	-0.892272	-0.44324	1.22199	-0.353453	0.495258	0.346842	0.210268	-0.379284
G0101F05 | Unknown___335@	0.0572962	-0.00974887	-0.0416143	-0.0611281	0.13702	-0.0763625	-0.250896	-0.419346	-0.272633	-0.354792	-0.620117	0.0147817	-0.0158949	-0.439683	-0.311871	0.0932271	0.147137	-0.370577	-0.426414	-0.763486	-0.0227942	-0.656445	-0.0978213	-0.386038	-0.33612	-0.350897	-0.948518	0.160296	-0.0510017	-0.640903	-0.458308	-0.393409	0.101472	-0.582442	-0.328137
G0102B09 | Unknown___336@	0.026527	0.0160882	-0.138143	-0.133092	0.165974	-0.0792047	0.0761559	0.0180738	0.0366115	-0.225982	-0.238569	-0.0287041	0.184636	-0.143149	-0.111026	-0.350783	-0.907839	1.08911	-0.0748454	0.498694	-0.00640173	0.179926	0.375642	-0.617992	0.389953	-0.251466	0.300963	0.397383	0.726968	0.161871	0.215425	0.135794	0.111284	0.172593	-0.220031
G0102C11 | Unknown___337@	1.15637	0.904225	1.5916	1.55754	0.263137	0.556283	0.650698	0.459446	1.40267	1.15272	0.856187	0.99408	0.818336	1.03938	0.882394	0.499235	0.52036	0.848816	0.695039	-0.204559	0.493485	0.624417	-0.0313524	0.445439	0.584349	-0.05485	0.133741	0.675006	0.813337	0.428934	0.184457	1.0769	0.90053	0.92971	0.59362
G0102F06 | Unknown___338@	0.515345	0.170895	0.530685	0.403422	0.538592	0.546753	0.473352	0.350843	0.224329	0.657204	0.254465	0.679966	0.787044	0.228635	0.250001	0.0481509	0.796693	0.311036	0.616571	0.287056	0.471781	0.168256	-0.178497	0.1463	0.494469	-0.241455	0.234294	0.292939	0.501074	0.173759	0.212308	1.28376	0.841725	0.221126	0.139474
G0102G05 | Unknown___339@	0.219203	0.255215	0.331455	0.630428	-0.401109	-0.012898	-0.0329459	0.266598	0.496939	0.576084	0.351167	0.874664	0.755314	0.886204	0.630387	-0.695441	0.340105	0.824638	0.495621	-0.116049	-0.128825	0.818454	0.494877	-0.24044	0.51698	1.04113	0.548533	0.0151566	0.294867	0.0708627	0.478529	-0.148446	-0.247892	-0.030596	0.652811
G0103C02 | Atp1a1 -- ATPase, Na+/K+ transporting, alpha 1 polypeptide___340@	0.197695	0.545875	0.742322	0.653595	1.05927	0.355213	1.00661	0.77795	0.70866	0.615741	0.535379	0.60021	0.917101	0.537495	0.631055	-0.34216	0.324063	-0.0719507	0.298821	0.13005	-0.130848	0.617883	0.275917	-0.269324	0.478909	0.649219	1.35798	0.250779	0.434239	0.759754	-0.0237199	0.189453	0.425042	0.44401	0.741333
G0103G10 | Mga -- MAX gene associated___341@	-0.106508	-0.202399	0.111571	-0.256457	-0.160987	-0.177572	-0.0106773	-0.0964065	-0.181824	-0.142536	-0.512078	-0.124142	-0.205499	-0.179621	-0.352993	-0.536047	-0.376184	-0.665695	-0.767264	-0.171053	-0.577383	-0.453484	-0.367854	-0.543905	-0.342297	-0.20494	0.165657	-0.485496	-0.218674	-0.411723	-0.465183	-0.31559	-0.265735	-0.737152	-0.652764
G0103G11 | Unknown___342@	0.0747491	0.144356	0.211001	0.254496	0.0788578	0.331217	-0.0302787	0.0412169	0.137498	-0.0153831	0.214515	0.446609	0.382808	0.25455	0.247126	0.344016	0.315248	0.320744	-2.37528	0.258277	-0.172098	0.0893616	0.0252539	0.936756	0.245211	0.211003	-0.00823722	0.405506	0.394222	0.216379	0.466738	0.333445	0.305231	-0.025327	-0.146621
G0104C07 | Unknown___343@	-0.41094	-0.0950411	-0.47504	-0.483147	-0.550979	-0.485277	-0.10314	-0.327676	-0.088461	-0.0203751	-0.000397578	-0.207298	-0.243	-0.484425	-0.238708	0.461738	0.120383	-0.0630985	0.13296	0.469441	0.011185	-0.461949	-0.517112	-0.171447	-0.754295	-0.371506	0.203054	-0.0635779	-0.164685	-0.154539	-0.218917	0.431233	0.333062	0.028665	0.505109
G0104C11 | Unknown___344@	0.0113705	0.0873987	0.382495	-0.804317	0.0850326	0.113283	0.131473	0.00647941	0.270517	0.259486	-0.235087	0.24723	0.173984	0.297008	0.0197621	-0.0105539	0.284469	0.0496166	0.226452	-0.377353	-0.097215	0.182965	0.141414	0.0754896	0.97877	0.14131	0.559653	-0.133187	0.45868	0.386389	0.235897	0.237712	0.523248	-0.000530566	0.499544
G0104D03 | Blmh -- Bleomycin hydrolase___345@	-0.973814	-0.855336	-0.839533	-1.39759	-1.03425	-1.40154	-1.3113	-1.53418	-2.02616	-1.79598	-1.40242	-1.97853	-1.66586	-1.69501	-1.77142	-1.04743	-1.07682	0.122	-1.71208	-0.892904	-0.800629	-2.41667	-1.64962	-1.32117	-2.25064	-0.920558	-0.922063	-0.519735	-1.00757	-1.48176	-1.34917	-0.58653	-0.506061	-1.10422	-0.932883
G0104F08 | Cul4b -- Cullin 4B___346@	-0.528205	-1.14337	-1.18586	-1.23575	-0.328702	-0.189431	-0.624425	-0.188085	-0.527065	-0.293506	-0.393664	-0.142342	-0.408517	-0.0900525	-0.160094	-1.11714	-0.307491	-0.402776	-0.653374	0.0641673	0.266433	-0.205838	-0.0958429	0.574994	0.410574	0.426703	0.432994	0.28573	-0.0518143	-0.0398905	-0.360401	0.107217	-0.186151	-0.442433	0.0093476
G0104G03 | Unknown___347@	0.00480016	-0.064479	-0.303107	-0.440359	-0.312351	-0.172343	-0.112382	-0.0145689	-0.153259	0.513896	0.000774671	0.0373702	-0.081893	0.0308173	0.0989574	0.168727	0.0692141	-0.75713	0.436904	0.385862	0.0412979	-0.11744	0.206702	0.549513	0.805325	0.323918	1.09625	0.259778	0.236519	0.243442	-0.012577	0.169454	0.41381	-0.30087	0.0305972
G0105B12 | Unknown___348@	-0.0651157	0.511997	0.174119	0.090398	0.228086	0.213992	0.0738991	0.0909245	0.533874	0.587019	0.318581	0.545955	0.578475	0.308345	0.124805	-0.224272	0.370923	0.395864	0.966085	0.16706	-0.0303685	0.463941	-0.465072	-0.173973	0.765993	0.696507	0.203869	0.545423	0.0747927	0.204919	-0.344236	0.698805	0.45665	0.22357	0.528226
G0105F03 | Pla2g12b -- Phospholipase A2, group XIIB___349@	0.232274	-0.0725638	-0.344586	-0.305149	0.0770505	-0.0790551	-0.154691	-0.18693	-0.186848	0.00955737	-0.0748404	-0.109571	0.0189207	-0.205876	-0.110318	0.105792	0.106186	-0.102033	-0.342711	0.394573	0.298684	-0.164861	-1.28157	-0.181531	-0.728875	-0.0497062	0.0528819	0.286528	0.271249	-0.649976	-0.326413	0.156381	-0.153485	-0.571064	-0.297401
G0105G01 | Unknown___350@	0.301758	0.313318	0.283736	0.400083	0.550505	0.427758	0.74054	0.773483	0.419644	0.491452	0.296295	0.374371	0.384374	0.252596	0.516573	0.520637	0.618806	0.503021	0.752297	0.13232	0.325423	0.580414	0.587047	0.448424	1.22253	0.0665169	0.488194	0.412419	0.319942	0.453308	0.205862	0.548698	0.843846	0.5338	0.634433
G0105H01 | Unknown___351@	0.302499	0.0175401	0.151013	-0.0237159	0.287331	0.267817	0.138745	0.08529	0.472685	0.364067	0.0745059	0.0796753	0.129318	0.0307781	-0.0613448	-0.316274	-0.374837	-0.534094	-0.792374	0.661471	0.219998	-0.178374	-0.121229	1.17151	0.719732	-0.171046	0.143633	0.407422	0.232136	-0.218184	-0.152564	0.0706708	-0.210712	-0.598651	-0.402162
G0106E01 | Zfp330 -- Zinc finger protein 330___352@	0.0444253	-0.0455662	-0.152388	-0.0901935	-0.0594398	-0.0837726	0.141528	0.072083	0.0211851	0.029882	0.170869	-0.0896951	-0.0975043	0.189069	-0.00511993	-0.0896194	0.406941	0.570934	0.52854	-0.28891	-0.356363	0.342495	0.0832196	-0.19141	0.579302	-0.197076	-0.11906	-0.256771	0.0430721	0.365778	-0.653058	0.428923	0.166056	0.510065	1.1183
G0106G05 | Unknown___353@	0.561659	0.665682	0.369859	0.828358	0.785275	0.402467	0.32906	0.272922	0.407412	0.516052	0.390675	0.241914	0.297801	0.138265	0.0934363	0.427231	0.346969	-0.332368	0.122345	0.322552	-0.335968	0.207771	-0.0720301	0.103171	-0.827941	-0.0463012	0.180033	-0.047698	0.229774	-0.277821	-0.072062	-0.0398318	-0.0775288	-0.210236	0.292832
G0108B05 | Lyst -- Lysosomal trafficking regulator___354@	0.0619199	-0.0556972	-0.116172	0.0843387	0.189441	-0.0805161	0.0356411	-0.213887	-0.24867	-0.0483971	-0.574553	-0.463721	-0.0378154	-0.432817	-0.582468	0.255246	0.270493	-0.362571	-0.315068	-0.0259421	-0.0651272	-0.423551	-0.337527	-0.233188	0.110138	-0.18481	-0.791614	-0.0298032	-0.240173	-0.202739	-0.155482	0.407018	0.383419	-0.249192	-0.336338
G0108E09 | Unknown___355@	-0.323911	-0.294455	-0.465952	-0.459852	-0.0328749	0.163636	-0.0835718	-0.098682	-0.133566	-0.198047	-0.17434	-0.0372466	-0.0426406	-0.36277	-0.121444	-0.19816	-0.169161	-0.196945	-0.259516	0.406765	-0.828109	-0.263975	0.396379	-0.318812	0.286921	0.317419	-0.0299035	0.254921	0.0294209	0.0484924	-0.201898	-0.18469	0.104606	0.0509272	0.111715
G0109A01 | Unknown___356@	0.242237	0.221198	0.127412	-0.134615	0.00337104	0.119391	0.115204	0.0868608	0.292074	0.254466	0.0332402	0.25511	0.116925	0.103384	0.0273429	-0.0352669	-0.00290653	0.00575456	-0.0737354	-0.629221	-0.266825	0.0862478	0.225221	0.229266	0.699974	0.32453	0.626264	0.111142	0.122023	-0.245855	-0.0687823	0.25147	0.315716	-0.0982651	-0.049487
G0110H06 | Fkbp15 -- FK506 binding protein 15___357@	0.100074	-0.279164	0.341991	0.0286245	-0.0232743	-0.128645	-0.0445436	0.303038	0.144951	-0.0416521	0.0230406	-0.165568	-0.226438	0.118071	0.27516	0.50403	0.37031	0.508416	0.486212	-0.523312	-0.161967	0.0423934	0.118234	0.874962	0.218857	-0.336382	0.137978	0.337693	0.130748	0.0787404	-0.490413	0.439773	0.36217	0.205389	0.981624
G0111E11 | Unknown___358@	-0.186952	0.0640981	-0.217986	0.114841	-0.249174	-0.117139	-0.171773	-0.165251	0.183464	0.0739001	-0.202676	-0.110799	0.0839304	-0.690535	0.0583095	-0.276898	-0.10362	0.00282155	0.120683	-0.232251	0.568326	0.306907	0.51527	-0.792687	0.381383	0.218476	-0.746293	-0.175006	0.0175227	-0.0440145	-0.137801	0.407819	0.152364	0.351595	1.12785
G0112E05 | Unknown___359@	-0.444351	-0.126698	-0.294764	-0.200951	-0.247752	0.0352233	-0.167288	-0.150821	-0.110297	-0.133222	-0.0912435	-0.114175	-0.229598	-0.0991299	-0.153774	0.0222463	-0.125026	-0.148873	0.015433	0.515782	0.182305	0.0771531	0.236276	0.689876	0.654769	-0.0673763	-0.194331	0.272558	0.152711	0.271916	0.00634967	0.237023	0.191456	0.233342	0.262253
G0112F04 | Unknown___360@	-0.198857	-0.0803352	-0.232715	-0.229572	0.290414	0.923011	-0.448907	-0.838603	-0.519851	-0.258687	-0.462566	-0.386184	-0.0262681	-0.409849	-0.584024	0.119577	0.160908	-0.200339	-0.0680419	-0.222754	-0.196121	-0.263014	0.0412108	-0.571379	-0.686503	-1.22776	-0.0954187	0.310159	-0.105049	-0.465539	0.154827	0.467085	0.583364	-0.643566	-0.407454
G0112H12 | Unknown___361@	1.09467	0.931906	1.73723	1.60431	1.3777	0.979592	1.14223	0.971804	0.656403	0.942891	0.87288	0.880993	0.45132	0.609114	0.623028	0.841871	0.827539	0.707124	1.21466	0.293633	0.211715	0.262848	0.0110981	0.407735	-0.592403	-0.451074	-0.206827	0.215053	0.330238	0.370047	0.608379	0.713062	0.858378	0.217071	0.30999
G0113D03 | Unknown___362@	0.270474	0.184513	0.292498	0.0370882	0.47821	0.404876	0.119613	-0.113274	0.398288	0.168646	0.227049	0.483091	0.766358	-0.115195	0.371216	0.22658	0.812273	-0.0305851	0.51624	0.363687	0.25411	0.67652	0.571803	-0.278555	1.37884	0.870968	0.396466	0.847366	-0.234796	0.617025	0.329912	0.867196	1.02008	0.482182	-0.10647
G0113D11 | Unknown___363@	0.539733	0.545715	0.791725	1.00088	1.60307	1.41381	1.77873	1.61625	1.77505	1.66565	1.1429	1.56981	1.56692	1.09647	1.31227	0.140887	0.8135	0.481947	0.721562	0.264643	0.763612	1.43056	1.21649	0.29964	2.3305	0.357515	0.0498191	0.634348	1.15839	1.32064	1.18731	1.6798	1.63189	1.51619	1.1811
G0113F09 | Tada2a -- Transcriptional adaptor 2A___364@	-0.182198	0.00523295	0.100057	0.13965	-0.147122	0.0960106	-0.154661	-0.0216567	0.313501	0.140628	0.291018	-0.0149163	0.0683398	-0.182295	-0.11012	-0.228523	-0.0332961	0.137718	0.231813	0.109084	-0.281579	-0.0332559	-0.0167654	-0.0648164	-0.121822	0.165776	-0.239204	0.0910329	-0.0833131	-0.0394576	-0.270112	-0.32895	0.0419768	-0.825618	-0.386456
G0113G08 | Akr1b10 -- Aldo-keto reductase family 1, member B10 (aldose reductase)___365@	0.76437	0.775841	0.773698	1.0093	0.659378	0.943326	0.763194	0.281289	1.15861	0.993347	0.463806	1.47649	1.20806	0.79549	1.1868	0.539632	0.814833	0.657168	0.920068	0.891737	0.761561	1.47043	0.452395	0.0764638	1.86998	0.608424	0.633944	0.389499	0.907277	1.27163	0.772959	0.967157	0.687385	0.217667	0.67926
G0114C07 | Unknown___366@	-0.45207	-0.5118	-0.765957	-0.815605	-0.25329	-0.0823864	-0.47581	-0.236576	-0.335706	-0.213549	-0.371487	-0.222943	-0.0726417	-0.201849	-0.356137	-0.644478	-0.691659	-0.483746	-0.729831	0.115885	-0.241871	0.166708	0.241317	0.324769	0.416261	-0.141409	0.0823077	0.410107	0.214788	0.112603	-0.0936104	-0.0886729	-0.520832	-0.12121	-0.306555
G0114G06 | BC056474 -- CDNA sequence BC056474___367@	-0.0154951	-0.0660679	-0.197872	-0.17643	0.0964527	0.0210194	-0.150572	-0.0297446	-0.0751953	-0.0638145	0.0361476	0.0231112	0.166182	-0.356994	-0.492377	-0.0205265	0.228597	0.14023	0.105321	0.0478328	-0.297284	0.294091	0.240733	-0.325909	0.117942	1.45377	0.173595	-0.26747	-0.230657	-0.168136	-0.171295	-0.0764963	-0.0166419	-0.274953	0.144196
G0115C07 | Aldh6a1 -- Aldehyde dehydrogenase family 6, subfamily A1___368@	0.666304	0.512303	1.13418	0.915994	0.989585	0.934975	1.23941	1.08728	0.982536	1.17781	0.307572	0.930536	1.02293	0.558857	0.730948	0.664413	1.94965	1.79989	0.624192	0.580357	0.762395	0.493995	0.608986	0.267884	0.236312	0.625378	-0.0411146	0.258577	0.753602	0.510093	1.03918	0.542582	1.35427	1.09803	1.10526
G0115G07 | Unknown___369@	-0.89254	-0.877385	-1.54772	-1.21206	-0.848796	-0.645125	-0.854178	-0.698801	-1.11578	-0.930106	-1.04579	-1.02827	-0.718263	-0.893706	-1.14845	-0.860707	-0.642719	-1.08227	-1.28881	-0.533616	-0.229876	-1.51858	-1.16367	-0.818908	-1.60112	-1.33158	-0.837005	-0.511619	-1.0176	-1.35474	-1.22079	-1.17867	-1.16429	-1.57284	-1.41808
G0116A04 | Ube3a -- Ubiquitin protein ligase E3A___370@	0.0218851	-0.114221	-0.182817	-0.354817	0.29344	0.248107	0.170404	0.115537	0.297434	0.158483	0.0725869	0.327593	0.379339	0.0779125	0.292959	-0.0354769	0.379037	0.034007	0.097141	0.151125	0.36553	0.649426	0.197297	1.42572	1.0771	0.878786	-0.102955	0.299496	0.788101	0.755775	-0.298085	0.444962	0.665875	0.513237	0.210464
G0116A07 | Transcribed locus___371@	-0.0346668	0.438906	0.400732	0.174957	0.144619	0.334736	0.40952	-0.19175	0.307001	0.195852	0.111018	0.0564814	0.274039	-0.263318	0.167086	0.415305	0.297567	-0.097431	0.264248	-0.33993	0.117304	0.148149	-0.335585	0.00618119	0.373218	0.172886	0.667132	0.317745	0.420941	-0.0424766	0.051477	0.206158	0.408963	0.161867	-0.47754
G0116C08 | Adora1 -- Adenosine A1 receptor___372@	-0.489848	-0.246864	-0.48868	-0.353703	-0.259874	-0.406608	-0.382124	-0.201095	-0.507911	-0.382182	-0.390431	-0.58897	-0.246782	-0.239534	-0.489117	-0.0679173	0.0969417	-0.252119	-0.583837	-0.477008	-0.0483868	-0.502236	-0.26136	-0.444552	-0.669585	-0.214215	-0.269562	0.050828	-0.534365	-0.287312	-0.319861	-0.466049	-0.41832	-0.855422	-0.444417
G0116C11 | Unknown___373@	-0.293487	-0.184426	-0.162407	-0.198984	-0.0458426	-0.0674694	-0.0269452	-0.174758	0.0213272	-0.0510506	0.0994244	-0.124026	-0.053305	-0.0615777	-0.179469	-0.515475	-0.464226	-0.265174	-0.808595	-0.391535	0.253623	-0.350165	0.156956	-0.732149	-0.968306	-0.893431	0.193585	-0.525041	-0.270122	-0.197242	-0.128283	-0.91366	-1.27672	-1.07673	-0.685375
G0116D02 | Psmd3 -- Proteasome (prosome, macropain) 26S subunit, non-ATPase, 3___374@	-0.126526	-0.116664	0.133532	-0.213898	-0.0812389	-0.143807	-0.399315	-0.29729	0.123754	-0.163784	-0.154466	-0.217506	-0.096853	-0.10802	-0.295321	0.134618	0.059045	0.108829	0.00118395	-0.348277	-0.550073	0.00382243	-0.112155	0.486066	0.236516	0.0723911	0.365065	0.370282	0.136175	0.133038	-0.0225116	0.480329	0.616616	0.35812	0.399263
G0116F07 | Unknown___375@	-0.476023	-0.705386	-1.00638	-0.934425	-0.443894	-0.838046	-0.786701	-0.936787	-1.09489	-1.08639	-1.0934	-0.984356	-0.395592	-1.18415	-1.12692	-0.364344	-0.625111	-0.95174	-1.30427	-0.519276	-0.0446771	-1.38628	-1.0771	-1.85145	-1.19267	-1.9068	-0.637631	-0.327154	-0.673377	-1.06787	-0.974531	-0.64958	-0.552781	-1.30949	-1.17235
G0116G09 | Unknown___376@	0.297672	0.213545	0.223508	0.13542	0.376861	0.497901	0.340116	0.429926	0.20306	0.119619	0.0631865	0.49382	0.398374	0.103792	0.237988	0.674914	0.633708	1.21245	0.39729	-0.0407038	-0.379309	0.101502	-0.112129	0.627639	1.14616	0.295521	0.376151	0.217337	0.616346	0.559887	0.53074	1.0949	0.872109	0.928323	0.681671
G0116G12 | Unknown___377@	-0.30242	-0.389756	-0.526248	-0.470372	-0.278745	-0.253482	-0.398647	-0.265544	-0.259422	-0.398253	-0.102917	-0.782087	-0.534342	-0.85938	-0.764186	-0.101435	0.316985	0.149405	0.277321	-0.16266	-0.110976	-0.0176248	0.510498	0.186019	0.818194	0.723059	0.685333	0.127993	0.20501	0.554963	0.48062	0.160751	-0.222852	-0.0372658	0.0666774
G0117B04 | Unknown___378@	0.155602	0.23667	-0.0726273	-0.241129	0.197747	0.155349	0.0874383	0.213397	0.0213436	0.232198	0.239154	0.00276803	0.189686	0.0331188	-0.163676	0.11248	0.236597	0.162211	0.588455	-0.0422312	0.163638	-0.0759977	-0.235218	0.189036	0.30697	-0.21867	0.548475	-0.0673039	0.298438	-0.0549999	-0.0804876	-0.0552179	-0.188812	0.0630254	-0.864869
G0117C02 | Supt16h -- Suppressor of Ty 16 homolog (S. cerevisiae)___379@	-0.190663	-0.507644	0.188748	-0.183115	5.32e-05	0.24925	0.149705	-0.194108	0.0796578	0.0265534	0.0765389	0.0291814	-0.0470911	0.55287	0.430789	-0.122146	-0.197506	-0.104958	0.582531	-0.190708	-0.255529	0.173438	0.19226	-0.720576	0.432178	0.33488	-0.275261	-0.23417	0.271697	0.433336	0.172601	-0.134564	-0.0943267	0.427574	0.391016
G0117D09 | Unknown___380@	0.0486238	-0.0254431	-0.149423	0.0828882	0.449441	0.208589	0.154435	0.334223	0.280906	0.199618	0.265943	0.502522	0.310182	0.185404	0.192404	-0.202765	0.352241	0.0390378	0.269155	-0.0411234	0.441777	0.228721	0.321691	0.495379	1.38926	0.603833	0.818588	0.891916	1.00988	1.05392	0.805779	0.341232	0.389988	0.589952	0.457653
G0117F07 | Tpm4 -- Tropomyosin 4___381@	0.253386	0.2315	0.272918	0.193096	0.0757746	0.0920792	0.179588	-0.129023	0.179688	0.071581	-0.0901869	-0.353281	0.0437025	-0.256427	-0.138299	0.812397	0.525412	0.378765	0.7993	-0.281927	-0.49466	-0.923295	-0.861162	-0.574571	-1.47167	-1.06354	-0.0610247	-0.24418	-0.435117	-0.429211	-0.526498	0.737609	0.854205	0.641398	0.568662
G0117G03 | Unknown___382@	0.184438	0.184645	0.155964	0.0363299	0.180236	0.27569	0.242425	0.00247616	0.147825	0.0222231	-0.0574597	0.0233416	0.00552979	0.021469	-0.0838714	-0.484243	-0.0823559	-0.344157	-0.344637	0.571423	0.473386	-0.0808085	-0.262966	0.69527	0.22193	-0.763244	-0.556219	-0.123206	0.2486	-0.30924	-0.0640764	0.0797295	-0.179025	-0.235012	-0.729314
G0117H10 | Sparc -- Secreted acidic cysteine rich glycoprotein___383@	-0.0494782	-0.0789699	-0.16425	-0.142781	-0.048301	0.0907117	-0.0430267	-0.223542	-0.134347	-0.192615	-0.150715	-0.392202	-0.138639	-0.417711	-0.253575	-0.153154	0.00744898	0.195555	0.929175	0.234893	0.264597	-0.732808	-0.389579	-0.70131	-0.946628	0.0977788	-0.547046	-0.574744	-0.450969	-0.774144	-0.049438	0.457256	-0.148282	-0.175005	-0.164653
G0118G08 | Unknown___384@	-0.241931	-0.160806	-0.479307	-0.649142	0.0467365	-0.163494	-0.167627	-0.345435	-0.100925	-0.223682	-0.180438	-0.296109	-0.2975	-0.384547	-0.389834	0.272916	0.408489	-0.177607	-0.0787115	0.0515219	-0.330372	-1.0878	-0.472918	-1.01122	0.145973	-0.370638	-0.311664	-0.188696	-0.846334	-0.598031	-0.65275	-0.14262	-0.118191	-0.264534	-0.394436
G0119B01 | Unknown___385@	-0.234412	-0.566326	-0.352387	-0.390513	-0.645208	-0.420817	-0.376484	-0.0926827	0.370361	0.892849	0.0401	0.00938545	0.286664	0.28114	0.153227	-0.374554	-0.218633	0.412337	0.377209	0.588004	0.708732	-0.236757	-0.965592	0.665967	1.19985	0.593491	0.482903	0.146009	0.155122	0.731507	0.221508	0.273532	0.221715	-0.0958108	-0.647132
G0119B02 | Gspt1 -- G1 to S phase transition 1___386@	1.68871	1.53523	1.46765	1.68324	0.765981	1.03642	1.15458	1.19289	1.18008	1.0798	0.760921	1.25337	1.17038	1.07032	1.18567	0.315405	0.352609	1.15998	1.33783	-0.666138	0.0481793	0.648322	-0.0707563	-0.465261	0.323396	0.0318514	0.115013	0.271412	0.24406	0.480735	0.507788	0.344448	0.303973	0.512124	0.367008
G0120A05 | Spnb2 -- Spectrin beta 2___387@	0.413414	0.532544	0.944616	0.8194	1.29183	0.960431	1.13311	1.08596	1.06343	1.05042	0.602541	0.309899	0.421581	0.0661357	0.161342	0.300469	0.0449867	0.0764083	0.391618	0.577532	0.328969	0.175964	-0.209172	0.0212565	0.137276	-0.105589	0.350917	0.0287643	0.579971	0.405414	0.220272	0.878988	0.466798	0.340986	0.111549
G0120B03 | Srgap2 -- SLIT-ROBO Rho GTPase activating protein 2___388@	0.508889	0.85708	0.49768	0.916816	0.31123	0.546905	0.240167	0.274459	0.263973	0.396445	0.0793032	0.494915	0.341913	0.369388	0.241155	-0.304883	0.093778	0.569399	0.303197	-0.28354	-0.288948	-0.31818	-0.0597375	-0.75545	-0.345416	0.379065	-1.30371	-0.0241589	0.0943143	-0.279983	-0.256605	0.152904	-0.00264732	0.104204	1.04872
G0120C10 | Mex3c -- Mex3 homolog C (C. elegans)___389@	0.513484	0.5982	0.483295	0.466719	1.18525	0.745584	0.985717	0.889854	1.31636	1.40673	0.792667	0.720105	0.805004	0.560291	0.901024	0.598812	0.436782	-0.109079	0.413327	0.812217	0.419388	0.927526	1.26336	0.391814	1.71688	1.05777	0.222243	0.432927	0.82759	0.529109	0.274885	0.347436	0.611125	0.416537	0.245452
G0120D04 | Nop14 -- NOP14 nucleolar protein homolog (yeast)___390@	0.396339	0.306923	0.563402	0.462765	0.218386	0.356402	-0.0221499	0.0623762	0.63125	0.32021	0.490423	-0.0336963	0.395016	-0.287465	0.463237	0.181519	0.50907	0.409992	0.45549	0.439686	-0.0169228	0.489506	0.333596	0.3085	1.93564	0.443519	-0.513523	-0.0216467	0.634104	0.680366	0.274961	0.462344	0.888822	0.713685	1.10134
G0120D06 | Transcribed locus___391@	-0.0239098	-0.25498	0.26823	-0.35576	-0.0359614	-0.191656	0.0953623	0.15653	0.209144	0.105283	0.23999	0.0974149	0.0931592	0.367009	0.186861	-0.178544	-0.900681	0.40505	-0.10171	-0.202393	-0.231841	0.0477027	0.376647	0.314386	0.235625	0.0342985	-1.31589	-0.188836	0.363001	0.534474	-0.0880257	0.355135	0.354361	0.386878	-0.20356
G0120E02 | Unknown___392@	0.314276	0.600248	0.886142	0.855364	0.570115	0.800481	0.598549	0.369246	0.345267	0.319421	0.322058	0.461076	0.653707	0.516285	0.376425	0.134573	0.576518	0.881855	0.833032	0.304805	-0.0735387	0.308419	0.41764	0.460727	0.406117	-0.1617	1.05455	0.290585	-0.143672	0.0186818	-0.150931	0.703396	0.695744	0.280263	0.361035
G0120F04 | Cad -- Carbamoyl-phosphate synthetase 2, aspartate transcarbamylase, and dihydroorotase___393@	-0.267446	-0.557373	-0.043491	-0.435728	-0.440845	-0.265118	-0.170201	-0.282832	-0.0731847	-0.665976	-0.0785755	0.086345	0.0873924	0.184293	0.358546	-0.206616	-0.463625	0.14853	0.447602	0.0559737	0.782185	0.157933	-0.199637	0.0375798	0.347076	0.673616	1.36585	0.594953	0.148083	-0.0300958	0.148981	0.298995	-0.0232489	0.572457	-0.510575
G0120F12 | Transcribed locus, strongly similar to XP_217048.2 PREDICTED: similar to Microspherule protein 1 (58 kDa microspherule protein) [Rattus norvegicus]___394@	-0.290646	-0.115857	-0.495	-0.3748	-0.542677	-0.540973	-0.213867	0.0549157	-0.357952	-0.227847	-0.219207	-0.372682	-0.177382	-0.22775	-0.490558	-0.414187	-0.081839	0.305808	-1.01188	-0.947292	0.299992	0.264125	-0.211058	-1.4182	-0.517743	-0.33185	-0.0760321	-0.186507	-0.289927	-0.418691	-0.251374	-0.0844505	-0.0505511	-0.0536017	0.503576
G0120G02 | Xrcc3 -- X-ray repair complementing defective repair in Chinese hamster cells 3___395@	-0.161025	-0.18003	-0.390433	-0.236153	-0.220269	-0.685958	-0.393247	-0.563976	-0.353652	-0.384108	-0.206422	-0.371926	-0.166976	-0.594025	-0.31891	0.0598993	0.130751	-0.594795	-0.618712	-0.348138	-0.34322	-0.240486	-0.302214	0.411701	-0.546926	-1.05612	-0.102872	0.335061	-0.289015	-0.177562	-0.225996	-0.150432	-0.286445	-0.459861	-0.959085
G0120G03 | Unknown___396@	-0.532691	-0.498324	-0.830609	-0.769597	-0.0175369	-0.315146	-0.267404	-0.473463	-0.310986	-0.345133	-0.454897	-0.215134	-0.206488	-0.616398	-0.680665	0.0926211	0.181575	-0.323997	-0.605537	0.129187	-0.20303	-0.0875533	0.0333611	0.68414	0.108497	-0.62473	-0.257524	0.0349639	-0.024208	-0.25626	-0.265348	0.030092	0.0286579	-0.223235	-0.363102
G0120H05 | Eif5 -- Eukaryotic translation initiation factor 5___397@	0.190766	0.153237	-0.0938947	-0.360429	0.168925	-0.107186	-0.153023	-0.146106	-0.0164551	-0.0159529	-0.367194	-0.146058	-0.0917455	-0.465925	-0.4306	0.00148755	-0.108191	-0.538373	-0.739009	-0.257921	-0.163047	-0.403339	-0.0488665	0.778443	0.274384	-0.340784	-0.0181928	0.268297	-0.0729996	-0.0872121	-0.272435	-0.0131417	-0.0594111	-0.389124	-0.663169
H3001A02 | Sct -- Secretin___398@	0.362468	0.266531	-0.231491	0.002262	0.125207	-0.034753	-0.37497	-0.186459	-0.152672	-0.0087139	-2.52607	0.219834	0.222748	-0.357196	-0.438226	0.254812	0.215316	0.114094	0.134872	0.0516209	0.23957	-0.0957868	0.0928125	-0.0178811	-0.795254	-0.887189	-0.156008	-0.0885529	0.172106	-0.376787	-0.875567	-0.446683	-0.450627	-0.487609	-0.843326
H3001A03 | D11Wsu99e -- DNA segment, Chr 11, Wayne State University 99, expressed___399@	0.123102	-0.0389402	-0.181442	-0.241596	0.0152532	0.10921	0.097447	0.120462	-0.0645669	-0.00372588	-0.21294	0.0747041	0.249589	-0.259387	-0.404296	0.305675	0.191545	0.121532	0.143415	0.00933394	0.617258	0.266542	-0.0235364	0.119586	0.839295	-0.0280653	0.632267	0.50281	0.322271	0.175792	0.0849378	0.168634	0.719865	0.287583	0.0693998
H3001A04 | C1qbp -- Complement component 1, q subcomponent binding protein___400@	0.00249455	-0.0438129	0.0921086	0.0146087	-0.057555	0.0926557	0.294105	0.400751	0.0705309	-0.145837	0.0263927	-0.270833	0.0605325	-0.105845	-0.297736	-0.0835711	0.21861	0.0633376	0.585349	0.320469	0.331092	0.305887	0.155823	0.363817	-1.508	0.391045	0.659607	0.1756	0.350324	0.314854	-0.0876467	0.277586	0.222876	-0.500364	-0.0570123
H3001A05 | 9930021J03Rik -- RIKEN cDNA 9930021J03 gene___401@	0.0850441	0.27303	-0.0808849	0.185563	0.0505497	0.034346	-0.117924	-0.295994	-0.165607	-0.292635	-0.327658	-0.10823	-0.136766	-0.929802	-0.575435	-0.284343	-0.231668	-0.0637381	-0.481748	-0.000156789	-0.299523	-0.280126	-0.572776	-0.333136	-0.538521	-0.529262	-0.0763775	0.29433	-0.264879	-0.159482	-0.521076	-0.41858	-0.425189	-0.490868	-0.0304934
H3001A07 | BC002163 -- NADH dehydrogenase Fe-S protein 5 pseudogene___402@	0.0677445	-0.171066	-0.656277	-0.368448	-0.224426	-0.178477	-0.72712	-0.529787	-0.227882	-0.101121	-0.612572	-0.577331	-0.373601	-0.905064	-1.08598	-0.455527	-0.520456	-0.996838	-1.51519	-0.499748	-0.383026	-1.5524	-0.90216	-0.840547	-2.44559	-1.09681	-1.28361	-0.318098	-0.515799	-1.20255	-1.09	-0.917464	-0.249848	-1.12129	-1.16262
H3001A08 | Myo1b -- Myosin IB___403@	-0.263937	-0.52629	-1.0519	-0.687962	0.0302758	-0.0360623	-0.261656	-0.55515	-0.645623	-0.249127	-0.555355	-1.43958	-0.819211	-1.028	-1.24779	-0.569234	-0.995504	-0.630031	-0.961711	-0.0305315	0.0251207	-1.81899	-1.45623	-1.30427	-1.79989	-0.908214	-1.44385	-0.606366	-0.997776	-1.27709	-1.28555	-0.796206	-0.549062	-1.74231	-0.890449
H3001A10 | Transcribed locus___404@	0.354033	0.376183	0.421543	0.368196	0.0552308	0.0919355	-0.0908544	-0.119743	0.00104338	0.26998	-0.405467	0.281077	0.10523	-0.170461	-0.254149	0.437522	0.539206	0.0427842	0.0158344	0.113214	0.62257	-0.557459	-0.303116	0.498644	0.267251	-0.913766	-0.150476	0.294039	-0.139859	-0.543343	-0.247345	0.438168	0.564316	-0.0949985	-0.313115
H3001A11 | Gphn -- Gephyrin___405@	-0.112489	0.0131898	-0.162958	-0.0638675	-0.0237196	0.037243	-0.155495	-0.225644	-0.0340765	0.19388	-0.398304	0.00604117	0.0602247	-0.174522	-0.28762	0.253832	0.357946	0.0946287	0.0809637	0.0748359	0.340695	-0.592484	-0.473277	-0.0120001	-0.0608404	-0.462382	-0.570401	-0.139775	-0.324569	-0.388885	-0.264205	0.144156	0.0172986	0.0214423	-0.322702
H3001A12 | Brd4 -- Bromodomain containing 4___406@	0.146581	-0.0611471	-0.0663264	0.00419448	0.0407067	-0.0741421	0.0638667	0.24629	0.0102903	0.119719	0.0014016	-0.237726	0.173015	-0.287361	-0.212214	0.0427839	0.30279	-0.197678	-0.0290876	0.683936	0.384539	0.322236	-0.126297	0.804702	1.19906	-0.14607	0.32201	0.245582	0.315232	0.100891	-0.0369319	0.642337	0.198263	-0.365224	0.283858
H3001B01 | Transcribed locus, strongly similar to NP_001007660.1 autophagy-related protein 101 [Rattus norvegicus]___407@	-0.0338234	0.40511	0.29895	0.208953	0.288716	0.000265009	-0.0755144	0.0100954	0.0242328	0.0902114	-0.259418	0.235671	0.300945	-0.623275	-0.490876	-0.926099	0.199928	0.0425208	0.263462	0.0577545	0.133874	-0.243856	-0.166344	-0.514047	-0.169968	-0.720056	-0.68644	-0.0680161	0.0518363	-0.280514	-0.292855	0.104494	-0.0337003	-0.458771	-0.237031
H3001B02 | Rod1 -- ROD1 regulator of differentiation 1 (S. pombe)___408@	-0.000150574	0.228909	-0.226202	0.0565757	0.0765589	-0.116765	-0.333045	-0.309408	-0.177771	-0.299079	-0.647267	-0.864149	-0.476714	-0.951533	-0.704005	-0.690037	-0.183807	-0.414486	-0.530481	-0.220374	-0.0239045	-0.769364	-0.63501	-1.11249	-1.06675	-0.134568	-0.834794	-0.107902	-0.596735	-0.611821	-0.786445	0.135519	0.26428	-0.476762	-0.842436
H3001B03 | Zfp800 -- Zinc finger protein 800___409@	0.320199	0.195822	0.527755	-0.194607	0.417758	0.26902	0.223932	-0.248204	0.0178813	-0.0631878	-0.195126	-0.131942	0.168024	-0.532583	-0.103828	0.479882	0.201956	-0.373223	-0.200588	0.377807	0.239676	-0.531267	-0.0982219	0.834412	0.15559	-0.657298	0.0527622	0.514317	0.117674	-0.363079	-0.237151	0.315016	-0.0202646	-0.502946	-0.410676
H3001B04 | Transcribed locus___410@	0.545538	0.350781	0.173252	0.104654	0.420502	0.595437	-0.0927809	-0.0178639	0.20945	0.247998	-0.292662	-0.133016	0.153086	-0.468247	-0.351998	0.205907	0.354946	-0.356069	-0.183752	0.232668	0.396515	-0.371584	-0.325655	-0.298133	0.224835	-0.47235	-0.0660079	0.123245	0.282327	-0.317505	0.0449308	0.522588	0.196118	0.106704	-0.615375
H3001B05 | Tspan32 -- Tetraspanin 32___411@	0.0920704	0.371549	0.384009	0.299489	0.471006	0.451541	0.223452	0.360742	0.195049	0.328055	0.068375	0.0365596	0.597327	0.016989	-0.0488695	0.401725	0.429228	-0.112527	0.0705726	0.247001	0.400553	0.172759	0.20763	-0.689932	0.551571	-1.07585	-0.0556749	0.82024	0.50295	0.159462	0.02359	0.619136	0.973512	-0.177211	-0.033421
H3001B06 | Zmym6 -- Zinc finger, MYM-type 6___412@	0.250052	0.0209942	0.220254	0.243598	0.529338	0.348123	0.253179	0.253738	0.463426	0.699302	0.32986	0.198706	0.45345	-0.165646	0.0294925	-0.394949	-0.187095	-0.0367918	-0.100886	-0.0634443	0.276914	-0.50796	0.289298	-0.532629	0.681074	0.253778	0.272797	0.401293	-0.441822	0.168992	-0.214911	0.292406	0.756327	-0.0536965	-0.307611
H3001B07 | Trim36 -- Tripartite motif-containing 36___413@	-0.294359	0.0184086	0.110814	-0.304153	-0.0562849	-0.0515087	0.175814	-0.161292	0.176569	-0.0333644	-0.347947	-0.112799	-0.138335	0.00390821	-0.28369	-0.21047	0.28262	-0.031839	-0.177165	0.210487	0.24405	-0.136234	-1.12339	-0.0125972	-0.0344332	0.120136	-1.91619	0.730917	0.306535	0.108578	-0.266399	-0.0985714	0.197114	0.347376	0.159329
H3001B08 | Lyn -- Yamaguchi sarcoma viral (v-yes-1) oncogene homolog___414@	-0.0620434	-0.166915	-0.47898	-0.460293	-0.575606	-0.44336	-0.709856	-1.07049	-0.982244	-0.499134	-0.97673	-0.596296	-0.461897	-1.0439	-1.15506	-0.334748	0.0462696	-0.257671	-0.608638	0.208111	0.376327	-0.860035	-1.18325	-0.923445	-2.53449	-1.46947	-0.953806	-0.302893	-0.586356	-1.22264	-0.551411	-0.397907	0.096684	-0.682781	-0.807709
H3001B09 | Guf1 -- GUF1 GTPase homolog (S. cerevisiae)___415@	-0.105295	0.0428201	0.0373609	0.0673254	0.164189	-0.33989	-0.169853	0.250905	-0.0687526	-0.123601	-0.568211	-0.0584923	0.0460463	-0.359907	-0.443922	-0.461917	-0.187372	-0.425037	-0.593872	-0.0759328	0.300618	-0.118337	-0.349448	-1.01323	-0.386638	-0.348799	-0.791239	0.280261	-0.160975	-0.279782	-0.337363	0.0246337	-0.267209	-0.65259	-0.586816
H3001B10 | Efhd2 -- EF hand domain containing 2___416@	-0.249613	0.378929	-0.0794903	0.0175413	-0.0508692	-0.280431	-0.314272	-0.30263	-0.206093	0.0570637	-0.109619	-0.261089	-0.0979237	-0.121854	-0.210648	0.355173	-0.0567131	-0.219466	-0.186086	0.134252	0.85243	-0.288721	-0.278246	-0.892543	-0.539783	-0.584899	0.0354256	-0.270079	-1.16945	-0.506276	-0.531964	-0.00467809	-0.158643	-0.639861	-0.701144
H3001B11 | Celf1 -- CUGBP, Elav-like family member 1___417@	-0.295388	-0.0999243	-0.266041	-0.0463798	-0.0417846	-0.258346	-0.166274	-0.248091	-0.105101	-0.181235	-0.255337	-0.366614	-0.312857	-0.334944	-0.374145	-0.138476	-0.159196	-0.555895	-0.8703	-0.33903	0.147458	-0.483607	-0.342887	-0.13463	-0.627293	-0.0739022	-0.833844	0.116326	-0.165143	-0.463052	-0.490245	-0.542687	-0.453224	-0.69738	-0.515007
H3001B12 | Rnf2 -- Ring finger protein 2___418@	0.0933191	-0.0837111	-0.193308	-0.353032	-0.312548	-0.0318687	0.0960191	-0.156126	-0.104907	-0.155747	0.148509	-0.453624	-0.156385	-0.0787902	-0.00785697	0.239104	-0.268756	0.172287	0.311054	0.592962	0.0833573	-0.0482507	0.152565	-0.243968	0.352869	0.0118223	0.392027	-0.117011	-0.0255102	-0.0179695	-0.53983	0.507916	0.141381	-0.343335	0.273624
H3001C01 | Cited2 -- Cbp/p300-interacting transactivator, with Glu/Asp-rich carboxy-terminal domain, 2___419@	-0.048718	0.344933	0.468336	0.493954	-0.170479	-0.0753367	0.237429	0.170125	0.00797557	-0.370318	0.323385	0.0186391	0.233349	-0.579976	-0.129188	0.183322	0.488828	0.423802	0.166601	0.251428	0.116135	0.503621	0.156024	0.143041	-0.0457129	0.482535	0.452723	-0.148252	-0.50642	0.577645	-0.484794	-0.156165	0.175892	0.254289	0.68828
H3001C02 | Transcribed locus___420@	0.340504	-0.0018041	-0.0784375	0.362079	0.0955598	0.0494415	-0.187795	-0.123965	-0.0717697	0.236559	-0.101248	0.0148447	0.20991	-0.0641066	-0.237674	0.0735409	0.578283	1.2664	0.34873	1.00105	-0.0799783	-0.0174033	0.0251489	0.015884	0.152282	-0.498905	0.402429	-0.221815	0.540704	-0.0325582	-0.352587	-0.186007	-0.317633	-0.192928	-0.45867
H3001C03 | Dhx37 -- DEAH (Asp-Glu-Ala-His) box polypeptide 37___421@	0.267824	0.212865	0.207734	0.172642	0.107941	0.102741	0.0726302	0.05675	0.221303	0.163078	-0.201729	0.26295	0.402359	0.0457284	-0.260055	-0.130421	-0.0863369	0.315548	-0.0589421	-0.127414	0.173859	0.416613	0.0576318	0.231937	0.788519	-0.3205	0.186792	0.322468	0.151676	-0.0720374	0.0817488	0.428147	0.46825	0.131035	-0.158598
H3001C04 | Rnf5 -- Ring finger protein 5___422@	0.203331	0.271859	0.200516	0.0950133	-0.00228947	0.143285	-0.213703	-0.0985479	-0.379984	-0.0563661	-0.128654	-0.54598	-0.0239116	-0.330679	-0.496396	-0.0441459	0.102958	-0.186909	0.098045	0.497206	-0.19881	-0.0842881	-0.0853717	-0.437578	-0.319789	-0.344915	0.297078	0.0213389	0.107669	-0.0954318	0.388554	-0.128898	0.408994	-0.743756	-0.188176
H3001C05 | Ube2v1 -- Ubiquitin-conjugating enzyme E2 variant 1___423@	0.141618	-0.027254	-0.151385	-0.0179396	0.503119	0.691064	0.669947	0.631705	0.0167552	0.171323	0.0652443	0.152184	0.234808	-0.706466	-0.199892	0.487967	-0.0352567	0.16857	0.21256	0.202268	-0.0827796	0.452963	-0.0329672	-0.615687	-0.627156	-0.599852	-0.455914	0.239029	-0.341356	0.155969	-0.277197	-0.00435797	0.0672144	0.0303837	0.201586
H3001C06 | Wdr74 -- WD repeat domain 74___424@	0.310189	-0.000337342	0.256247	0.287395	0.0831329	0.132159	-0.042148	0.0418684	0.0628665	0.454814	-0.214367	0.283372	0.265955	-0.0716321	-0.125423	0.378309	1.32956	0.028154	0.12797	0.284766	0.678557	0.0112666	-0.223882	0.440253	1.3549	-0.358553	0.174707	0.412785	0.428979	-0.308238	-0.203041	0.677049	0.22026	-0.208326	0.0299812
H3001C07 | Ppih -- Peptidyl prolyl isomerase H___425@	0.310731	0.127274	-0.125528	0.0989675	-0.051251	0.0535258	-0.311644	-0.0602971	0.0650041	0.160766	-0.141042	-0.0784246	0.0576062	-0.24599	-0.363183	0.169199	0.349337	0.114587	-0.176828	0.134107	0.312148	-0.514049	-0.543817	-0.0646955	-1.59968	-0.689608	-0.28498	0.184759	-0.00455064	-0.314472	-0.398847	0.0367972	0.298416	-0.362935	-0.290861
H3001C09 | Rnf2 -- Ring finger protein 2___426@	0.161157	0.0874377	0.174129	0.25555	-0.00810711	-0.104978	0.197732	0.187399	0.0539457	-0.0942075	-0.0283539	-0.402187	0.202594	-0.496637	-0.00172562	-0.000403926	0.414877	0.139676	0.46093	0.0116787	0.176983	0.135745	-0.167545	0.598693	0.268696	0.478601	-0.189842	0.51332	0.0785648	0.272719	0.253223	0.250791	0.148301	0.087194	1.3817
H3001C11 | D17Wsu104e -- DNA segment, Chr 17, Wayne State University 104, expressed___427@	-0.187455	-0.21282	-0.194745	-0.195235	0.0344765	0.033759	-0.205393	-0.124913	-0.186359	0.109557	-0.188548	0.358365	0.0466973	0.097049	-0.0279815	0.55788	0.48486	0.190438	0.120604	0.045806	0.403057	-0.195583	0.00391939	0.325096	0.953492	-0.364949	-0.208495	0.109789	0.355194	0.280548	0.198015	0.786008	0.951197	0.399915	0.0999962
H3001C12 | Transcribed locus___428@	0.427278	0.232812	-0.014727	0.0889307	0.231052	0.151138	-0.00123391	-0.101521	0.241366	0.208324	0.0765696	-0.179467	0.086574	-0.696792	-0.255004	-0.0270745	0.331373	-0.237738	-0.00906587	0.317598	0.380261	-0.154611	-0.394054	-0.0328308	-0.0221338	-1.2053	0.268303	-0.012498	0.209248	-0.524791	-0.295656	0.644383	0.250815	-0.991123	0.054235
H3001D01 | Gapvd1 -- GTPase activating protein and VPS9 domains 1___429@	-0.149469	0.0527155	0.0383428	-0.0461498	0.00052177	-0.420582	-0.496892	-0.245776	-0.227604	-0.267824	-0.513701	-0.109128	0.116535	-0.423334	-0.42033	-0.253666	-0.109476	-0.0808457	-0.336226	-0.157169	-0.029261	-0.544182	-0.40508	-0.537597	-0.341285	-0.185442	0.0235818	-0.242964	-0.430127	-0.537919	-0.55919	-0.0761349	-0.0770982	-0.566209	-0.557781
H3001D02 | Hs3st1 -- Heparan sulfate (glucosamine) 3-O-sulfotransferase 1___430@	0.169522	0.639432	0.718978	0.736261	0.593884	0.278231	0.311944	0.356659	0.331226	0.459121	0.483903	0.646766	0.666924	0.579798	0.30466	0.0613447	0.351998	-0.257696	0.257837	0.171058	0.466237	0.469883	0.574135	-0.259191	-0.608944	0.688088	-0.0827177	0.55172	-0.175841	0.0445229	-0.301495	0.540253	0.620418	0.323761	-0.186133
H3001D03 | AI428936 -- Expressed sequence AI428936___431@	0.182583	-0.0294637	0.628792	0.0925701	0.212791	0.240088	0.110124	-0.188039	-0.467371	0.0397213	-0.172659	-0.0651155	0.309697	-0.451094	-0.384608	0.705343	0.724203	0.0153941	0.0974089	0.445627	0.0637574	-0.422759	-0.00234518	0.720394	0.399389	-0.812288	-0.0299383	0.697812	0.377198	0.0436281	-0.355761	0.665209	0.308175	-0.46116	-0.279289
H3001D04 | Hist1h2ao -- Histone cluster 1, H2ao___432@	-1.61393	-1.73452	-2.58978	-2.45387	-1.04101	-1.07352	-1.26937	-1.45918	-2.38761	-2.23576	-1.47394	-1.88879	-1.56304	-2.05779	-2.07947	-0.249002	0.0504194	-0.572199	-0.327046	-0.607557	-0.914434	-2.20332	-1.49376	-2.11854	-4.21204	-2.1473	-2.0597	-1.50572	-2.12778	-2.0613	-1.70336	-0.494481	-0.238559	-0.138518	-0.43689
H3001D05 | Unknown___433@	0.197898	2.57646	3.04192	3.3805	3.8877	2.85849	3.6751	3.83355	2.41724	3.06196	2.35417	1.50302	1.71361	1.18297	1.24497	0.441454	0.586981	0.211632	0.973732	0.589797	0.359974	1.24715	0.850337	0.048187	0.843483	-0.240851	0.449205	0.78244	0.48948	0.436429	0.148069	0.371917	0.864504	0.259071	0.12373
H3001D06 | Unknown___434@	0.66101	0.738731	0.838074	0.843458	1.97839	1.3118	2.16138	2.30776	0.897745	1.01945	1.19806	0.326285	0.57522	0.392129	0.381778	0.438719	0.15147	0.037711	0.208435	0.310801	0.556762	0.129683	0.257771	-0.0247997	0.941914	-0.279427	0.590508	0.45974	0.306376	-0.131904	-0.390071	0.0134385	1.40147	0.209925	-0.233528
H3001D07 | Akap17b -- A kinase (PRKA) anchor protein 17B___435@	0.296792	0.07436	0.123282	0.02427	0.333823	0.179657	-0.0893606	-0.3742	-0.101897	0.0943184	-0.359608	-0.00702291	0.0288995	-0.212455	-0.377357	-0.45422	0.575408	-0.259435	-0.0749364	0.648636	0.351554	-0.0539185	-0.226833	0.387327	0.788338	-1.06304	-0.843604	0.47862	0.635941	-0.144472	-0.0937932	-0.0125538	0.408801	-0.30705	-1.43696
H3001D09 | Tusc2 -- Tumor suppressor candidate 2___436@	-0.00889898	0.285184	-0.0188254	0.0896128	0.147667	-0.274312	-0.102227	0.320109	0.176855	-0.0743649	-0.0873329	0.177391	0.26536	-0.232809	-0.228363	0.0442181	0.0602138	-0.233913	-0.369963	0.376556	0.238735	-0.0883116	-0.121522	-0.929546	-0.0494843	-0.196294	-0.435756	0.458828	-0.159815	-0.400046	-0.282867	0.12978	0.148437	-0.517043	-0.716469
H3001D11 | l7Rn6 -- Lethal, Chr 7, Rinchik 6___437@	-0.0278527	0.155091	-0.250627	-0.0506129	0.0342046	-0.0451996	-0.168374	-0.318522	-0.155671	-0.152943	-0.391451	-0.124915	0.0141551	-0.186013	-0.460945	0.382442	0.100134	-0.308124	-0.0351128	-0.199687	0.292197	-0.463959	-1.16332	0.357595	-0.567887	-0.0306497	-0.623098	0.178757	-0.0831943	-0.344831	-0.532388	-0.28337	-0.00445916	-0.333439	-0.308758
H3001D12 | A830080D01Rik -- RIKEN cDNA A830080D01 gene___438@	0.189939	0.107856	0.0430814	-0.0861049	-0.00113972	0.675597	0.0240641	-0.0990168	0.161989	0.113158	-0.143138	-0.127305	0.169281	-0.440889	-0.0418047	0.234061	0.437202	-0.311627	0.172391	0.72261	0.154546	-0.352789	-0.00385803	-0.659551	0.507075	-0.561623	-1.7384	0.00760902	-0.382671	-0.0976416	0.291948	0.627995	0.264478	-0.627678	0.0608418
H3001E01 | Kif5b -- Kinesin family member 5B___439@	0.0246427	1.07982	0.80341	0.560818	0.445172	0.461483	0.574228	0.544835	0.719838	0.951504	0.497089	0.170841	0.366404	-0.600452	-0.0466977	0.069169	0.14814	0.0755713	0.914553	0.21076	-0.591339	-0.305842	-0.427045	-0.0642602	-0.0896433	-0.108191	-0.611393	0.227156	-0.145727	0.242379	-0.131135	0.660422	0.617965	0.243224	0.644532
H3001E02 | Rbfox2 -- RNA binding protein, fox-1 homolog (C. elegans) 2___440@	0.309054	0.0594483	-0.164315	0.166625	-0.423412	-0.562377	-0.746939	-0.544413	-0.417556	-0.414659	-0.411914	-0.254785	-0.0716312	-0.42435	-0.418146	-0.420777	-0.379415	-0.480351	-0.0589765	0.288924	-0.15892	-0.72823	-0.437872	-0.116724	-1.24196	-1.28035	-1.23794	-0.508034	-0.579629	-0.377297	-0.517214	-0.657376	-0.309167	-0.613571	-0.695986
H3001E03 | Mllt1 -- Myeloid/lymphoid or mixed-lineage leukemia (trithorax homolog, Drosophila); translocated to, 1___441@	0.130478	-0.236154	-0.29096	-0.0771548	0.176998	-0.00436011	-0.0229928	0.000820852	-0.191501	-0.0393	-0.702056	-0.0952672	0.113239	-0.119959	-0.364061	0.0443398	0.132023	-0.0243319	-0.232355	0.0336542	0.117855	0.215579	-0.0242936	0.0363527	0.478673	-0.746791	-0.13444	0.446882	0.0381038	-0.0390933	-0.100863	-0.17844	0.405378	0.0292602	-0.175508
H3001E04 | Unknown___442@	0.245248	0.472359	0.0265162	0.309699	0.424154	0.168034	-0.0425564	-0.204584	0.0920105	0.0449475	-0.320014	-0.333682	0.0395587	-0.221214	-0.355052	0.338415	0.0801531	0.135318	0.101727	0.75097	0.238466	-0.0202933	-0.145277	-0.184892	0.263788	-0.460007	0.237808	0.176462	-0.00422764	-0.415082	-0.214127	0.588598	0.657358	-0.843659	-0.21867
H3001E05 | Homer2 -- Homer homolog 2 (Drosophila)___443@	0.949591	0.668487	0.4105	0.299027	1.47312	1.01396	1.06995	1.25229	-0.0625375	0.266778	0.432337	0.271913	-0.154244	-0.700522	-0.487906	0.0110988	0.0425464	0.142805	-0.598421	-0.0620801	-0.198495	-0.729462	-0.712337	-0.477809	-0.87015	-0.3978	-0.532656	0.113812	-0.546542	-1.4046	-0.521682	-0.618999	-0.348261	-0.921588	-0.311965
H3001E08 | Transcribed locus___444@	0.291461	0.331971	0.0292462	0.366059	0.298839	0.245548	0.164068	-0.0106829	0.110245	0.179064	0.0184271	-0.226519	0.222518	-0.304877	-0.344058	0.328875	0.244959	-0.015107	0.350844	0.730914	1.23502	-0.335487	-0.028129	-0.0527709	-0.0357347	0.502668	0.112014	-0.0284642	0.0623582	-0.46704	-0.0381475	0.251513	0.497152	-0.819885	-0.220875
H3001E10 | Nolc1 -- Nucleolar and coiled-body phosphoprotein 1___445@	0.293185	0.0660492	0.397046	-0.0618245	-0.129307	-0.0111451	0.0843304	-0.136758	0.0532592	0.231731	0.0903849	0.132826	0.269583	0.0512052	0.0526022	-0.318617	0.25487	-0.00779274	0.191768	0.251933	0.121347	-0.0561286	-0.371324	1.15683	1.43532	0.0865956	-0.0398691	0.434363	-0.223505	-0.327232	-0.511932	0.450756	0.278181	-0.220451	-0.240887
H3001E11 | Zfand2a -- Zinc finger, AN1-type domain 2A___446@	0.356551	0.199578	0.193858	0.108272	0.231315	0.347124	0.303486	-0.110217	0.17725	0.221541	-0.0860083	0.0877566	0.168833	-0.0285343	-0.206796	0.449677	0.505689	-0.0142938	0.133903	0.200502	0.44674	-0.277457	-0.232696	-0.129421	0.490385	-0.953597	-1.76052	0.336391	0.112274	-0.233309	-0.307845	0.752356	0.320069	-0.176711	0.0200704
H3001E12 | Unknown___447@	0.236686	0.0249443	0.271867	0.411432	0.100668	0.0646098	0.613927	0.547922	-0.119375	-0.0966057	0.313423	-0.0575508	0.127834	0.322341	0.234154	0.325725	0.0802892	0.676504	0.696888	0.259388	-0.0855249	0.360792	0.128039	-0.319465	-0.190601	-0.396336	0.494432	-0.0674449	0.023919	0.243115	0.257615	0.248872	0.416432	0.550737	0.459977
H3001F01 | Efna1 -- Ephrin A1___448@	-0.054024	0.074604	-0.452712	-0.25972	-0.171682	-0.417943	-0.572807	-0.29448	-0.31778	-0.400265	-0.561362	-0.138761	0.0372334	-0.510842	-0.96113	-0.304554	-0.279995	-0.167144	-0.35218	-0.293832	0.0856527	-0.489147	-0.424777	-1.03152	-0.599037	-0.377905	0.485321	0.0959877	-0.54335	-0.827588	-0.554359	-0.547525	-0.276723	-1.06477	-0.975786
H3001F02 | Sf3a2 -- Splicing factor 3a, subunit 2___449@	0.00990341	0.0896629	0.269719	0.225794	0.390803	-0.163292	0.0688034	0.0379074	0.0363163	0.1247	0.174963	0.250371	0.538449	0.365025	-0.0482664	0.288579	0.370113	0.658599	0.43041	0.00230506	0.540903	0.150437	0.314812	-0.783991	0.774583	-0.187614	-0.858537	-0.103947	0.122214	-0.0715392	-0.33042	0.352677	0.491731	-0.1613	-0.506379
H3001F04 | Wnt6 -- Wingless-related MMTV integration site 6___450@	0.168775	-0.0766278	-0.480027	-0.454594	-0.726875	-0.571927	-0.167221	-0.429875	-0.23448	-0.0768782	0.118376	-0.229076	0.00226583	-0.30848	-0.19342	-0.031039	0.0408883	0.40014	0.279645	0.294145	-0.431324	-0.0340411	-0.789599	-0.819322	-0.040998	-0.0856273	-0.345034	-0.0033985	-0.160734	0.273284	-0.387428	0.297495	0.435306	0.793104	0.32761
H3001F05 | Lsg1 -- Large subunit GTPase 1 homolog (S. cerevisiae)___451@	0.0412955	0.603868	0.542924	0.419774	1.29489	0.843795	0.711578	0.158073	0.568151	0.591739	0.283533	0.534326	1.01308	0.0456269	0.0913667	0.280011	0.752804	-0.364214	0.389761	0.587556	0.550483	0.270477	0.119578	-0.00126484	1.27558	-0.682863	0.407876	0.458069	0.596208	0.0328633	-0.175713	0.579254	0.419969	0.247006	0.0871598
H3001F07 | Ermap -- Erythroblast membrane-associated protein___452@	0.0925506	-0.094749	-0.0107032	-0.0561969	-0.0362715	-0.0791012	-0.365048	-0.164236	-0.374787	-0.231365	-0.482137	-0.370664	-0.160396	-0.404661	-0.0517491	0.34694	0.0954525	-0.150688	-0.383406	0.0772359	-0.160341	-0.0473407	-1.69109	-0.0326082	-0.623565	-0.38394	-0.388289	-0.0681399	-0.0847887	-0.106082	-0.480666	-0.547927	0.000236495	-0.0996499	0.0203533
H3001F08 | Cdkn2aipnl -- CDKN2A interacting protein N-terminal like___453@	0.260872	0.117873	-0.0492709	-0.136025	0.0763068	-0.0219322	-0.0974551	-0.0715702	0.111297	-0.00456119	-0.210866	-0.128307	0.32015	-0.350675	-0.0729062	0.350225	0.41708	0.67345	0.387855	0.670676	0.792666	0.051186	0.167169	-0.408018	0.538595	-0.580157	0.339268	0.010168	0.290367	0.0802668	-0.104784	0.407783	0.58153	-0.5906	0.292074
H3001F09 | Unknown___454@	-0.162019	0.43421	-0.18313	0.184936	0.232995	0.00522916	0.202427	0.123901	0.0926895	0.0423366	-0.0931373	0.0456472	0.320148	-0.158603	-0.276311	0.233992	0.30687	-0.16217	-0.180117	0.389014	0.316989	0.0658539	-0.1232	-0.548878	0.296263	-1.55986	-0.0896652	0.474351	-0.129962	-0.36193	-0.312366	0.426176	0.127787	-0.458727	-0.831474
H3001F10 | Gm9798 -- Predicted gene 9798___455@	0.388633	0.565042	0.980478	0.944261	0.688945	0.691946	0.707092	0.762625	0.637451	0.817482	0.416592	0.784459	0.838049	0.388938	0.360818	0.485897	0.437062	0.0981537	0.110319	0.777741	0.896281	0.757585	-0.264146	-0.626518	0.903496	0.291141	0.121339	0.705491	0.474101	0.408566	0.346264	0.130522	0.423643	0.00522217	-0.0726423
H3001F11 | Unknown___456@	0.198402	0.0959528	-0.0165427	0.207062	0.0401184	0.0493407	0.362532	0.229758	0.00652145	-0.102048	-0.126367	-0.0316445	0.0641298	0.134251	-0.199642	0.273986	-0.581254	0.0828679	0.127075	-0.229587	0.204736	-0.0775918	-1.41625	0.707123	0.282715	-0.748177	0.140889	0.367569	0.338887	0.0298757	-0.522558	0.189073	0.00292324	0.0307664	0.423598
H3001F12 | Hs3st1 -- Heparan sulfate (glucosamine) 3-O-sulfotransferase 1___457@	1.04303	1.1122	1.03407	0.947216	1.01307	1.05379	0.747429	0.61584	0.530386	0.457284	0.0995397	0.59453	0.741497	0.250077	0.353176	0.308266	0.629086	0.0708806	0.389295	0.354028	0.38909	0.311547	0.154517	0.129229	1.13461	-0.234265	-0.731872	0.454948	0.621066	0.0242436	0.136792	0.851914	0.792589	-0.432326	0.172809
H3001G02 | Dido1 -- Death inducer-obliterator 1___458@	0.208359	0.420644	0.0202341	0.131071	0.196386	0.327209	0.243612	0.202379	0.413059	0.402129	-0.00196589	0.267815	0.375794	0.12677	-0.0158089	0.182759	0.322628	0.0651605	0.082587	0.4709	0.229654	0.0153636	-0.0839343	0.308135	0.406891	-0.817672	-1.02014	0.0064822	-0.485441	-0.393498	-0.49236	0.145712	0.0373679	-0.394921	-0.245733
H3001G03 | Hdlbp -- High density lipoprotein (HDL) binding protein___459@	0.33786	0.180185	0.316219	0.382455	0.370242	0.284458	0.0992814	0.0023307	0.0256972	0.205053	-0.203171	0.136871	0.0499624	-0.255701	-0.618452	0.154183	0.568949	-0.0111025	-0.13864	0.0202124	0.35012	-0.413824	-0.514812	0.400117	0.308346	-0.929989	-0.62934	0.422992	-0.145683	-0.227007	-0.311208	0.272379	0.420111	0.163384	0.0456776
H3001G05 | Tiprl -- TIP41, TOR signalling pathway regulator-like (S. cerevisiae)___460@	0.00702335	0.183363	0.194683	0.143686	0.251121	0.107566	0.0114866	0.232559	0.0811825	-0.03925	-0.186818	-0.102955	0.17988	-0.896761	-0.337306	0.20881	0.214139	0.116905	-0.0629717	0.0596074	-0.15044	0.242084	-0.332547	-0.199616	0.0736604	-0.246314	-0.450852	0.404067	-0.0331562	-0.354166	-0.408098	0.252236	0.190123	-0.421477	0.308748
H3001G06 | Psmc3 -- Proteasome (prosome, macropain) 26S subunit, ATPase 3___461@	0.115828	-0.0687475	0.0991596	-0.0821962	-0.138148	-0.242066	-0.180886	-0.161325	-0.303942	-0.141613	-0.407794	-0.21043	-0.0923829	-0.453451	-0.46251	0.282065	0.473922	0.0564738	-0.0177741	-0.323161	0.0866097	-0.768486	-0.523005	-0.0590464	0.216095	-0.74711	-0.19709	-0.582322	-0.358358	-0.635427	-0.58921	0.241701	0.312975	-0.193472	-0.253363
H3001G07 | Rbm34 -- RNA binding motif protein 34___462@	-0.0241694	0.170901	-0.306692	0.0974462	0.0829341	0.221124	0.0443102	0.219128	0.183622	0.309818	-0.119922	0.221732	0.156396	-0.10145	0.0689319	0.403846	0.532767	0.0399547	-0.0669117	0.426446	0.420595	-0.173466	-0.358027	0.230242	0.706364	-0.493124	-0.216235	0.251073	0.101504	-0.152019	-0.422563	0.324182	0.367704	-0.00962385	-0.194178
H3001G08 | Rbm14 -- RNA binding motif protein 14___463@	-0.0145687	0.0246248	-0.14704	0.126702	0.0427526	0.0502954	-0.165638	-0.212539	-0.273795	-0.0465612	-0.0319057	-0.423198	-0.115479	-0.290855	-0.517815	0.0700377	0.244364	-0.133088	-0.0410219	0.463514	0.481386	-0.445907	-0.274091	-0.492815	-0.364993	-0.709404	0.512877	-0.327868	-0.265988	-0.527887	-0.588299	0.178127	-0.0519637	-0.425743	-0.169518
H3001G09 | Unknown___464@	-0.111295	0.0994861	0.129171	0.324935	0.139044	-0.125435	0.432636	0.0289019	0.133602	0.0864252	-0.493179	-0.114321	-0.00371839	-0.628217	0.156031	-0.17825	-0.131189	-0.00111591	-0.142598	0.202148	-0.184917	0.461613	-0.227014	-0.194217	0.157459	0.450812	0.180665	0.393745	-0.255304	0.244496	0.093506	-0.220895	-0.117789	-0.341685	0.938737
H3001G11 | Transcribed locus___465@	0.364967	0.125495	-0.0611616	0.16199	0.235659	0.0735654	-0.0639752	-0.289196	-0.118871	0.21707	-0.368266	-0.182004	0.0596773	-0.187488	-0.189587	0.276883	0.273367	0.0341806	-0.0436344	0.207734	0.0184375	-0.239926	0.0210835	-0.047025	0.270507	-0.587874	-0.019463	0.408094	0.0771012	-0.133024	-0.0814703	0.471581	0.064948	-0.275596	-0.105707
H3001H02 | Unknown___466@	-0.131835	-0.184617	0.327023	0.381323	-0.0012303	-0.0628834	0.211678	0.291545	-0.105656	0.244977	0.0238455	-0.196498	0.286215	0.039239	0.115525	0.0327319	-0.10213	0.0135766	0.445928	0.187885	0.632956	-0.440458	0.123308	0.00559948	0.234175	-0.320864	0.512305	0.303732	-0.502959	0.0178339	-0.794872	-0.338683	0.18041	0.37537	-0.566415
H3001H03 | Ywhaq -- Tyrosine 3-monooxygenase/tryptophan 5-monooxygenase activation protein, theta polypeptide___467@	-0.030082	0.0233374	0.331023	-0.0627597	0.160468	0.112136	0.188103	-0.0168977	0.358569	0.357726	0.213757	0.248038	0.284832	-0.149179	0.0636854	0.446723	0.250011	-0.0937306	0.0793565	-0.00818421	0.0407259	-0.0770702	0.0808016	0.0547115	-0.178778	-0.464522	-0.69685	0.277857	0.249497	-0.232806	-0.235724	-0.130176	0.0670798	0.0236547	-0.159006
H3001H04 | Fntb -- Farnesyltransferase, CAAX box, beta___468@	0.0759955	0.0727404	-0.420116	-0.246257	0.0451587	0.128759	-0.120431	-0.325338	-0.146886	-0.0758298	-0.309175	-0.202465	0.206112	-0.559744	-0.394168	-0.0800221	0.338405	0.615843	-0.187057	0.333739	-0.220825	-0.331835	-0.147189	-0.448988	-0.212332	-0.772707	-0.329954	0.0519045	-0.100419	-0.392625	-0.175343	-0.439007	0.309069	0.0263705	-0.285192
H3001H05 | Transcribed locus, strongly similar to NP_037098.1 10 kDa heat shock protein, mitochondrial [Rattus norvegicus]___469@	-0.0296334	-0.218569	-0.638003	-0.322692	0.541685	-0.137559	-0.379814	-0.16171	0.126673	0.0507372	-0.284021	-0.208154	0.357063	-0.417996	-0.348384	-1.12225	-0.527034	-0.0878002	-0.812921	-0.501059	-0.0750945	-0.436958	-0.562624	-0.468808	-0.540971	-0.205549	-0.159437	-0.36101	-0.251034	-0.482158	-0.680547	-0.264727	-0.0685176	-0.393706	-0.296824
H3001H08 | Adm -- Adrenomedullin___470@	0.294534	0.283063	-0.00283511	-0.00869428	0.0800027	0.137734	0.355519	-0.152194	0.0317828	0.0322247	-0.275615	-0.281168	-0.0732185	-0.236327	-0.28292	0.339143	0.0510447	-0.0230638	0.157497	0.540261	0.00143428	-0.259442	0.181078	-0.150013	0.749344	-0.223426	0.622129	-0.0147517	0.0282676	-0.294032	-0.201162	0.361428	0.320446	-0.716153	0.0488379
H3001H09 | Unknown___471@	-0.0661473	0.798951	-0.160434	0.306043	0.476494	0.117102	0.330862	0.144391	0.260508	0.236694	-0.0440186	0.144094	0.639531	-0.238743	-0.0465768	-0.106062	0.250862	-0.0968312	-0.108323	0.216188	0.37657	0.00434904	0.170729	-0.93306	0.0222009	-0.885924	-0.530784	0.369359	-0.343352	-0.335511	-0.357357	0.508679	0.212999	-0.510593	-0.590265
H3001H10 | Tmsb10 -- Thymosin, beta 10___472@	-0.703104	-0.731346	-0.613059	-0.501619	-0.352277	-0.44025	-0.821619	-0.80252	-0.576152	-0.248505	-0.328431	-1.02099	-0.594891	-0.940746	-0.980793	0.180165	0.134592	-0.121849	-0.079716	-0.0489566	0.316745	-0.943404	-1.27635	-1.54153	-1.3621	0.028934	-0.782803	-0.770179	-0.616572	-0.888962	-0.842263	-0.248397	0.735923	-0.267009	0.122559
H3001H11 | Tmem129 -- Transmembrane protein 129___473@	0.191077	0.199704	-0.0925982	0.0609635	0.366967	0.321004	-0.0502001	-0.0643351	0.041002	0.177311	-0.265286	0.227195	0.280576	0.069227	-0.254438	0.55988	0.122622	-0.145015	0.0614164	0.178765	-0.140425	-0.250347	-0.276538	0.807684	0.420556	0.251743	0.0169367	0.568842	0.40232	-0.152544	-0.272553	0.331548	0.411463	0.00776353	0.288214
H3001H12 | Rps6ka2 -- Ribosomal protein S6 kinase, polypeptide 2___474@	-0.141572	-0.1747	0.093779	-0.437568	0.436766	0.141141	0.139081	-0.0393774	0.170414	-0.0515766	0.0692343	-0.380575	-0.0341922	0.0861966	-0.0166081	-0.200719	0.0123147	0.269493	0.0516466	-0.108477	0.00198315	0.252162	-0.192408	0.128476	0.257681	0.0260995	0.261917	0.21232	-0.0221282	0.223316	-0.408775	-0.0232104	0.200012	-0.416632	0.205284
H3002A01 | Ndufb7 -- NADH dehydrogenase (ubiquinone) 1 beta subcomplex, 7___475@	-0.388448	-0.53251	-0.867741	-0.363289	-0.394596	-0.502933	-0.758642	-0.577646	-0.640779	-0.591048	-0.671424	-0.693797	-0.663837	-0.62423	-0.570669	-0.356766	-0.426496	-0.421598	-0.1815	-0.264366	-0.221351	-0.889341	-0.353911	-0.179626	-1.25188	0.504121	-0.695808	-0.164902	-0.829493	-0.814591	-0.667308	-0.966206	-0.553991	-0.4578	-0.72183
H3002A02 | Unknown___476@	0.304648	0.243494	0.0967387	0.522146	0.091385	0.196958	-0.145237	-0.0317165	0.13649	0.11131	-0.624745	0.0123758	0.179295	-0.120754	-0.181488	0.38178	-0.461257	-0.152227	0.0587215	0.0586807	0.496983	-0.639857	-0.0683719	-0.215213	-0.519468	-0.202834	-0.00211451	0.200032	-0.258905	-0.421778	0.480295	0.148985	-0.135278	-0.192932	0.0625486
H3002A03 | Transcribed locus, strongly similar to XP_002717987.1 PREDICTED: small subunit of serine palmitoyltransferase A-B-like, partial [Oryctolagus cuniculus]___477@	0.0492561	0.163008	-0.0884291	-0.0362848	0.357714	0.330842	0.291321	-0.0366196	0.22705	0.104097	-0.0881616	0.137264	0.417318	-0.395829	-0.459036	-0.10173	0.121768	-0.406801	-0.314263	0.471034	0.616526	0.51182	0.15996	-0.309031	-0.269191	-0.576258	0.00207578	0.029512	0.023373	-0.17351	0.00520446	-0.148349	0.116083	-0.621071	0.100309
H3002A05 | Fam103a1 -- Family with sequence similarity 103, member A1___478@	0.459068	0.54439	0.0970743	0.334584	0.062576	0.236439	0.0434113	0.145627	0.308851	0.328958	0.0339686	0.10614	0.406277	0.00412631	-0.0933967	0.281697	0.244572	0.207908	0.302501	0.210809	0.0413481	0.0767454	-0.342388	-0.558137	0.0808145	0.0581869	-0.237515	0.216893	-0.465813	-0.238377	-0.348115	0.266095	-0.101625	-0.0243157	-0.235444
H3002A06 | Lad1 -- Ladinin___479@	-0.0387745	-0.182938	0.254269	-0.0944113	-0.223959	-0.11329	-0.147446	-0.0277786	-0.32428	-0.38213	-0.0569117	-0.0743497	0.0277241	0.0149447	-0.178467	0.281298	0.0949608	0.235624	0.531046	0.15096	0.154678	-0.0151507	0.011659	-0.11723	-0.50709	-0.656212	0.563231	0.0296386	-0.0952701	-0.187555	-0.340136	0.242095	-0.359684	0.193838	0.235524
H3002A07 | 2510002D24Rik -- RIKEN cDNA 2510002D24 gene___480@	0.157396	0.348516	-0.223388	0.0149263	0.180809	0.215889	0.030279	-0.291717	0.0347773	-0.0166702	-0.290305	0.14851	0.151063	-0.604124	-0.426303	0.235342	0.30479	-0.255983	-0.107348	0.499738	0.237758	-0.266029	-0.0121783	-0.183048	-0.477006	-0.397122	-0.681673	-0.394656	0.201965	-0.223424	0.527797	0.312342	0.371791	-0.29204	0.53819
H3002A08 | Actr2 -- ARP2 actin-related protein 2 homolog (yeast)___481@	0.236709	0.249873	0.142569	0.281627	0.0561833	0.160839	-0.174322	-0.140388	0.0940577	0.122534	-0.578506	-0.0620288	0.0469924	-0.128804	-0.371163	0.129318	0.00666889	-0.297057	-0.0983214	0.0117207	-0.0917871	-0.61693	-0.626101	-0.128642	0.123307	0.402166	-0.928632	0.309096	0.227305	-0.117018	-0.125851	0.412545	0.393911	-0.047077	0.292668
H3002A09 | 2810417H13Rik -- RIKEN cDNA 2810417H13 gene___482@	-0.13025	-0.477598	-0.469137	-0.31731	-0.00516405	-0.322919	-0.205675	-0.671342	-0.718413	-0.72466	-0.918148	-0.817421	-0.684443	-1.13907	-1.04449	0.429737	0.49212	0.0341928	0.0964701	-0.0978607	0.295327	-1.2142	-1.31775	-0.998639	-0.898516	-1.76295	-1.01215	-0.0264753	-0.999281	-1.10005	-0.791703	0.36915	0.48398	-0.0147475	-0.162105
H3002A10 | Transcribed locus___483@	0.344988	0.177494	-0.0671761	0.0352165	-0.262956	0.0204288	-0.630523	-0.59655	-0.0850941	0.162949	-0.593268	0.07751	0.0471582	-0.630703	-0.435185	0.412121	0.0355113	-0.25069	-0.0760763	0.558891	0.450821	-0.14679	-0.716781	0.363217	-0.201855	-1.2285	-0.553511	0.0936972	0.481701	-0.484518	-0.199274	-0.101623	0.0481371	-0.522505	-0.507075
H3002A11 | Gpatch2 -- G patch domain containing 2___484@	0.110234	0.151848	-0.202767	-0.0152543	0.113957	0.128338	-0.0484682	-0.147977	-0.117211	0.0247126	-0.380687	0.0213071	0.14286	-0.255951	-0.473704	-0.0781959	0.457106	-0.558232	-0.164437	0.613873	-0.0940133	-0.526785	-0.55675	-0.356719	-0.0575464	-0.445982	-0.509066	0.326452	0.198987	-0.502073	-0.199877	0.431209	-0.0872148	-0.402925	0.505916
H3002A12 | Gpatch2 -- G patch domain containing 2___485@	0.0982207	0.100438	-0.117541	-0.0452042	-0.00299757	-0.0302209	-0.0640448	-0.226022	-0.0453313	0.131916	-0.0697032	0.0735658	0.135121	-0.0427072	-0.02742	0.0245383	0.0725081	-0.00854575	-0.301131	0.029543	0.258348	-0.427842	-0.595015	-0.157291	0.0721069	-0.391318	-0.280168	0.41364	0.267601	-0.356706	-0.0890783	-0.0438137	0.0283209	-0.50343	-0.464762
H3002B02 | Unknown___486@	0.141929	-0.00526539	0.14107	-0.187067	0.0483909	0.156364	0.0561045	-0.0263334	-0.0678741	-0.0577207	-0.225768	0.0322663	0.352444	-0.274188	-0.0411871	0.793443	0.640851	0.324019	0.627256	-0.305847	0.5295	-0.307091	-0.0471472	-1.25694	0.58831	-0.261851	-0.197433	-0.20696	0.0705755	-0.0364956	0.092144	0.69442	0.645137	0.360875	0.774739
H3002B04 | Celf1 -- CUGBP, Elav-like family member 1___487@	-0.092894	-0.0161203	-0.188641	-0.0321377	-0.331072	-0.214797	-0.158968	-0.431067	-0.390749	-0.0494405	-0.508167	-0.0897855	-0.189256	-0.602746	-0.58124	-0.23279	-1.29468	-0.971454	-0.57282	-0.136282	0.418215	-0.517077	-0.580892	-0.36321	-0.930623	-0.968342	-0.860491	-0.338824	-0.150771	-0.784832	-0.374295	0.185384	-0.4666	-0.877616	-0.968682
H3002B06 | Ehd1 -- EH-domain containing 1___488@	0.21036	0.16419	-0.0428257	0.101901	0.0487782	-0.0974349	-0.246779	-0.00982359	-0.119132	-0.174652	-0.191512	0.261431	0.189258	-0.0781309	-0.0344321	-0.42694	0.557205	1.99919	0.30978	0.337584	0.385658	-0.04475	-0.154975	-1.06859	-0.303293	-0.320005	-0.510604	0.105009	-0.170508	-0.185945	-0.0317966	0.4739	0.110315	-0.250393	-0.0693434
H3002B07 | Unknown___489@	0.58387	0.604999	0.854707	0.736864	0.512753	0.782091	0.70205	0.544205	0.747389	0.769486	0.585505	1.01467	1.04211	0.580622	0.774809	0.319847	0.874405	1.319	0.756672	0.372551	0.741394	1.62274	0.961794	0.0280004	1.1917	0.209473	-0.0192284	0.0769566	0.782606	0.749271	0.482032	-0.0978641	0.454751	0.556429	-0.00860902
H3002B08 | Unknown___490@	-0.2803	-0.374273	-0.596081	-0.569081	-0.272266	-0.542358	-0.689316	-0.705612	-0.72095	-0.791784	-0.813266	-0.851906	-0.719505	-0.554962	-0.637315	-0.0684358	-0.373694	0.0175088	-0.71002	-0.239444	-0.626623	-1.05841	-0.874092	-0.167566	-1.10084	-0.812752	-0.75252	-0.285194	-0.375812	-0.92395	-0.480876	0.136716	0.0219191	-0.370993	-0.374938
H3002B09 | Cycs -- Cytochrome c, somatic___491@	-0.84054	-1.03723	-1.66883	-1.72736	-1.04825	-1.3517	-1.82312	-1.89105	-1.49017	-1.92911	-1.65059	-1.91381	-1.41116	-2.06041	-1.90599	-0.724778	-1.30919	-1.95939	-2.47239	-1.35914	-0.467325	-2.75074	-2.06608	-1.13465	-2.29911	-1.46134	-1.87099	-0.911403	-2.40779	-2.42191	-2.22121	-1.06132	-1.08933	-1.97104	-1.82437
H3002B10 | Agap3 -- ArfGAP with GTPase domain, ankyrin repeat and PH domain 3___492@	-0.0209809	-0.13503	-0.410044	-0.360869	-0.0109229	-0.0908767	-0.399472	-0.275056	-0.224677	-0.201225	-0.285253	-0.414006	-0.172586	-0.340558	-0.476271	-1.02227	0.146721	-0.348725	-0.366991	0.179834	0.0483505	-0.326101	-0.20253	0.136612	-0.182694	-0.372833	-0.190264	-0.201178	-0.24858	-0.529772	-0.699131	-0.596112	-0.220496	-0.41073	-0.376007
H3002B11 | Ubr3 -- Ubiquitin protein ligase E3 component n-recognin 3___493@	0.177038	0.228966	0.0412491	0.0200285	-0.0493877	0.021	-0.0442082	0.202093	0.0463599	0.135173	-0.123851	-0.321467	-0.153795	-0.724812	-0.336128	-0.674222	-0.23278	0.477496	-0.770631	-0.250991	-0.255849	-0.83115	-0.734456	-0.541977	-1.07401	-0.415572	0.0301555	-0.0365745	-0.510893	-0.581003	-0.251872	-0.29856	-0.596927	-0.964156	-0.438282
H3002B12 | Transcribed locus___494@	-0.198202	0.0214465	-0.0512364	-0.209483	0.260977	0.412537	-0.0703136	-0.0602573	0.0118688	0.0822362	-0.187257	-0.0522456	0.232218	-0.120226	0.105232	0.671779	0.235825	0.140833	0.237007	0.322167	0.155539	0.0577439	0.285688	0.165142	0.129798	-0.798482	-0.263674	0.354549	0.228307	-0.163381	-0.249778	0.277242	0.0459911	-0.201258	-0.42562
H3002C01 | Rabep1 -- Rabaptin, RAB GTPase binding effector protein 1___495@	0.22117	-0.0131232	-0.111644	-0.109906	-0.0102167	-0.174962	-0.178268	-0.336236	-0.0655396	-0.107543	-0.350625	-0.511191	-0.17482	-0.445771	-0.648573	-0.0557792	0.0523479	-0.158997	0.221879	0.162694	0.11614	-0.291067	-0.325997	0.130037	0.0172205	0.208914	-0.0943896	0.129421	-0.223987	-0.340462	-0.187323	0.175999	-0.0488314	0.0104142	-0.359714
H3002C02 | Actr2 -- ARP2 actin-related protein 2 homolog (yeast)___496@	-0.0404554	-0.0043727	-0.284727	-0.0447448	-0.0484433	-0.00324323	-0.299851	-0.0814171	0.117213	-0.00481811	-0.427907	-0.303188	-0.0156824	-0.316553	-0.494681	0.157783	-0.041674	0.151673	0.152155	0.200207	0.0941711	-0.679709	-0.613487	-0.624138	-0.498886	0.254968	0.142214	0.209095	0.0848137	-0.238724	-0.333798	0.796049	0.626512	0.218006	0.212751
H3002C03 | Ccdc99 -- Coiled-coil domain containing 99___497@	-0.298989	-0.121324	-0.568707	-0.54697	0.7899	0.0271273	0.384321	-0.454628	-0.0791366	0.2157	-0.276544	-0.0998425	0.141366	-0.438707	-0.589986	-0.0116555	0.31048	-0.0818582	-0.130883	0.462933	0.35453	-0.120335	-0.0656208	0.185411	0.810593	-0.111531	-0.189571	0.526964	0.417866	0.0250406	0.306423	0.639025	0.724989	0.0969553	0.860789
H3002C04 | Rabep1 -- Rabaptin, RAB GTPase binding effector protein 1___498@	0.207261	0.051972	0.0543145	0.150573	0.120642	0.055917	-0.144671	-0.275074	0.0407838	0.170896	-0.18354	-0.361208	0.0460414	-0.742873	-0.284688	-0.347335	-0.0442951	-0.625427	-0.292665	0.33536	-0.0921001	-0.175955	-0.448328	0.643313	0.662679	-0.933709	0.0140578	0.208799	0.196897	-0.20112	-0.196859	0.221729	0.0311347	-0.679485	-0.484918
H3002C06 | Elac2 -- ElaC homolog 2 (E. coli)___499@	0.219299	0.202637	0.019164	0.125452	0.228711	0.174378	-0.344511	-0.172591	0.0122442	-0.0609925	-0.054131	0.110081	0.303504	-0.0917827	-0.256829	0.446448	0.352934	-0.0176041	0.296713	0.630854	0.401132	-0.0919357	-0.23621	0.371734	-0.807573	-0.505055	-0.672965	0.180956	0.337007	-0.0129702	-0.46932	0.66669	0.059519	-0.14563	-0.0666377
H3002C07 | Tpm2 -- Tropomyosin 2, beta___500@	-2.50278	-1.86888	-4.27515	-3.6507	-2.85366	-3.18107	-3.7339	-3.52719	-5.20372	-3.68781	-3.94872	-4.38968	-3.73939	-3.98671	-4.24789	-2.23986	-2.23831	-2.79177	-4.10462	-2.27465	-1.83145	-4.51228	-3.88885	-3.8925	-6.77473	-3.79138	-4.03652	-2.82291	-3.42993	-4.61853	-4.24216	-2.60696	-2.33854	-2.96636	-2.12209
H3002C08 | Synj2bp -- Synaptojanin 2 binding protein___501@	0.317054	0.110056	-0.208015	0.33179	0.357004	0.553067	0.232664	-0.197562	0.329513	0.255992	-0.122793	0.170863	0.323239	0.108668	-0.036271	0.490684	0.443899	0.880984	0.0234158	0.164716	0.184007	0.0276581	-0.211195	-0.0912089	0.555404	0.324826	-0.423456	0.0320009	0.284591	-0.354788	0.0781127	0.238177	0.193015	-0.17673	-0.221078
H3002C10 | Bptf -- Bromodomain PHD finger transcription factor___502@	0.199773	-0.0832775	-0.112915	-0.224254	0.124084	0.0572087	-0.337043	-0.255663	0.0102559	0.0407762	-0.214132	-0.254701	-0.217995	-0.457093	-0.439384	-0.000566321	-0.196447	-0.413952	-0.461677	0.32924	-0.243268	-0.355417	-0.347711	0.848887	0.32603	-0.657767	-0.411885	0.234354	0.206465	-0.335785	0.0642474	-0.303863	0.0403916	-0.513852	-0.0499869
H3002C11 | H2afj -- H2A histone family, member J___503@	0.0722861	-0.115802	0.090294	0.252774	0.137614	0.359277	0.19291	-0.633579	0.332861	0.268543	0.143071	0.0764544	0.228346	-0.031987	-0.00169371	0.0706294	0.43946	-0.0425437	0.165731	0.679178	-0.0981584	0.0959866	-0.3703	-0.212063	0.418272	-0.449804	-0.48352	0.243069	0.312165	-0.337985	-0.149072	0.384897	0.0317519	0.109975	-0.0455173
H3002C12 | Xrn2 -- 5'-3' exoribonuclease 2___504@	0.374982	0.319277	0.136283	0.157844	0.333676	0.436516	0.397155	0.335892	0.827301	0.300055	0.321822	0.381001	0.470702	0.0468944	0.312923	0.393636	0.526583	0.186078	0.199719	0.509358	0.0677537	0.129596	-0.118203	0.151037	0.636749	-0.547007	-0.232042	0.623876	0.735553	-0.0171321	-0.11509	0.306146	0.249894	-0.32615	-0.240486
H3002D02 | Actb -- Actin, beta___505@	-0.107542	-0.0604748	-0.147687	-0.585444	0.0596886	-0.245324	-0.157208	-0.393152	-0.377565	-0.250309	-0.542441	-0.127436	-0.0710777	-0.496894	-0.243486	0.585929	0.0876843	-0.299154	-0.156701	-0.302863	0.141165	-0.506473	-0.884213	-1.77836	-0.150843	-0.828874	-0.575462	-0.0973044	-0.841773	-1.58616	-1.1543	0.303951	0.213554	-0.500513	-0.0997561
H3002D03 | Prep -- Prolyl endopeptidase___506@	0.0327687	0.0958603	0.0907844	-0.260457	0.212794	0.2289	-0.111667	0.0429322	0.0936918	0.187899	-0.0858202	0.0051313	-0.103615	-0.325091	-0.246872	0.20439	0.666842	-0.204951	0.48605	-0.53409	0.457223	-0.118215	0.0298942	0.0348801	0.0586774	-0.35816	-0.736736	-0.216635	0.0539681	-0.586883	-0.198529	0.333464	0.49668	0.366395	0.0689941
H3002D04 | Eif3f -- Eukaryotic translation initiation factor 3, subunit F___507@	0.104439	0.123623	0.161735	0.451865	0.127601	0.109165	0.164383	0.0447654	0.313066	0.198901	0.0750581	0.25899	0.382423	-0.186521	0.297586	0.336465	-0.141116	-0.224277	-0.271678	0.151499	0.329424	-0.407208	-0.151053	0.426076	0.372099	0.0780816	0.231712	0.093571	0.224721	-0.1562	-0.257585	0.0789387	-0.103992	-0.54449	-0.771678
H3002D05 | Transcribed locus___508@	0.769137	0.963772	0.949019	0.76678	0.86399	0.968958	0.8363	0.760069	1.16914	1.3308	0.631487	1.09442	1.06208	0.396568	0.556214	0.521277	0.3201	-0.0363546	-0.0856908	0.778466	1.00692	0.583075	0.31781	-0.777254	0.749002	-0.207836	0.194735	0.527491	-0.100956	-0.126473	0.000152544	0.509897	0.477951	-0.405638	-0.597632
H3002D06 | Gar1 -- GAR1 ribonucleoprotein homolog (yeast)___509@	0.0085558	-0.111008	0.131228	0.138473	0.0113592	-0.0777768	0.00121364	-0.0325877	0.165106	0.18703	0.0698289	0.339383	0.283548	0.144924	0.195306	-0.170053	0.679706	1.65195	0.482643	0.421011	-0.0941111	0.228221	0.154022	-0.469309	0.704652	0.484698	0.545476	0.130856	0.0148017	0.0223707	-0.061268	0.664957	-0.11601	0.42974	0.396139
H3002D07 | Rps6ka1 -- Ribosomal protein S6 kinase polypeptide 1___510@	-0.332639	-0.200189	-0.524009	-0.687602	-0.0996047	-0.180615	-0.424941	-0.462307	-0.557247	-0.357183	-0.41746	-0.298508	-0.272108	-0.431256	-0.582711	-0.265484	0.000669614	-0.567166	-0.623561	-0.281762	0.01522	-0.451543	-0.2573	-0.809397	-0.523215	-1.196	-0.226576	0.084616	-0.25185	-0.500664	-0.246017	-0.432207	-0.26447	-0.9243	-0.640162
H3002D08 | Abcb8 -- ATP-binding cassette, sub-family B (MDR/TAP), member 8___511@	0.0403905	-0.00622621	-0.339312	0.00818947	0.0890627	0.0677307	0.0173082	-0.283737	-0.135785	0.164869	-0.22401	-0.101898	-0.0633571	-0.5447	-0.366618	0.54494	0.104628	0.0015131	-0.00140978	0.0618259	0.222143	-0.00715855	-0.131402	0.433653	-0.0330691	-0.573197	-0.600855	0.197384	0.157176	-0.406832	-0.22539	0.267075	0.150168	-0.305369	-0.499788
H3002D09 | Pelo -- Pelota homolog (Drosophila)___512@	-0.0460019	-0.643044	0.203707	0.28481	-0.65395	-1.04812	-0.801814	-0.778126	-0.244563	-0.800282	-0.769766	-1.31868	-0.694874	-0.908293	-0.905308	-0.211488	-0.610061	-0.742469	-0.681181	-0.719874	-0.156703	-0.673691	-0.771228	-0.587217	-1.34563	0.221443	-0.836389	-0.327897	-0.93126	-0.56312	-0.65284	-0.0316258	0.0559474	-0.439553	-0.430865
H3002D10 | Smad4 -- MAD homolog 4 (Drosophila)___513@	0.162912	-0.0836863	-0.213644	-0.0135443	0.0918147	-0.0542732	-0.17746	-0.208952	0.109682	0.116351	-0.0594235	-0.0465618	0.197906	-0.193528	-0.10591	-0.316938	0.146973	-0.233709	-0.0580645	0.0657901	0.0420294	-0.312367	0.103116	0.562041	0.305828	0.11588	-0.0547745	-0.258286	0.138906	-0.18564	-0.142733	0.0789978	-0.13613	-0.118035	-0.0381842
H3002D11 | Rtn4 -- Reticulon 4___514@	0.53692	0.498532	-0.0145796	0.293802	0.0230968	0.236866	0.0803857	0.35968	0.209121	0.200337	-0.0525174	-0.0289886	0.129662	-0.0281483	-0.12743	-0.367916	0.134007	-0.0132195	-0.116392	-0.219785	-0.539454	0.324413	0.168273	-0.379709	-0.0360387	-0.0473552	-0.0530907	-0.249423	0.0947214	0.0877965	-0.443048	0.149224	-0.297168	0.065526	0.535744
H3002D12 | Surf6 -- Surfeit gene 6___515@	0.233214	0.184888	0.157792	0.0426296	0.104166	0.118573	0.149142	-0.167866	0.167695	0.207849	-0.0465548	-0.236038	0.213112	0.379089	0.213692	0.44632	0.273537	0.370861	0.354826	0.53115	0.0226437	0.196665	0.28058	0.502524	0.550845	-0.710511	-0.281121	-0.031396	0.215888	-0.220448	-0.0185037	0.534973	0.153843	-0.128737	-0.281445
H3002E01 | Sepx1 -- Selenoprotein X 1___516@	-0.0149688	-0.14155	-0.231008	-0.00565707	-0.0603357	-0.137413	-0.133189	-0.30852	-0.356637	-0.384592	-0.37558	-0.589889	-0.256471	-0.472656	-0.722592	-0.0241549	0.292933	-0.172105	0.132494	-0.0362786	0.16926	-0.406713	-0.427812	-0.294488	-0.832897	-0.319165	-0.455996	-0.0518539	-0.636783	-0.383309	-0.413673	0.258504	0.184157	0.21711	-0.146914
H3002E02 | Twistnb -- TWIST neighbor___517@	0.134703	0.0660498	0.141854	0.129054	0.088378	0.0915431	-0.108627	-0.192746	-0.0271412	0.0528943	-0.549119	0.164257	0.26749	0.122489	-0.20628	0.3902	0.153615	-0.0040021	0.365138	0.487304	0.0603258	-0.0995081	-0.214979	0.119232	0.411835	-0.0858573	0.440257	0.302292	0.0340166	-0.106026	-0.406359	0.596125	0.718914	-0.246202	-0.0772691
H3002E05 | Rab1 -- RAB1, member RAS oncogene family___518@	0.206373	-0.0560986	-0.0864771	-0.0342707	-0.141741	-0.107275	-0.321404	-0.26328	-0.123758	-0.250051	-0.306874	-0.144788	-0.0786037	-0.359967	-0.462372	0.10031	0.0429449	-0.126279	-0.303361	-0.0365235	-0.173444	-0.675085	-0.54503	0.353394	0.142417	-0.352893	-0.758292	0.0765	-0.418775	-0.219016	-0.435022	0.700859	0.661363	0.361602	0.0181303
H3002E06 | Dbt -- Dihydrolipoamide branched chain transacylase E2___519@	0.427108	0.170282	0.00824922	0.177635	0.135596	0.0317532	-0.0575244	0.058406	0.0462086	0.0591375	-0.20166	0.0169616	0.266779	-0.155469	-0.137155	-0.0120364	-0.225095	-0.581084	-0.417448	0.452871	0.378486	-0.295935	-0.17063	0.304762	-0.871392	-0.576958	-0.316804	-0.033494	-0.199074	-0.338189	-0.435607	-0.137178	-0.100999	-0.66844	-0.381369
H3002E07 | Pitrm1 -- Pitrilysin metallepetidase 1___520@	-0.328733	-0.409111	-0.937986	-0.514698	-1.35004	-1.46252	-1.27212	-0.315014	-0.0544417	-0.15812	-0.749617	-0.0749852	-0.0566485	-0.60572	-0.454468	-0.295148	0.074641	-0.475019	-0.743253	0.475736	-0.027772	-0.262327	-0.454556	0.047183	0.709293	0.94682	-0.513026	-0.293024	-0.143764	-0.551642	-0.656619	-0.365824	-0.0749894	-0.581913	0.251121
H3002E09 | Sfn -- Stratifin___521@	-1.00923	-1.37316	-2.01326	-1.66104	-0.678924	-1.35204	-1.89177	-1.8431	-1.9836	-2.16798	-1.49766	-2.17649	-1.77331	-2.08182	-1.75382	-0.750085	-1.01277	-1.6858	-1.75829	-0.917055	-0.367083	-2.34753	-1.65126	-0.813183	-3.62626	-1.59456	-2.87062	-0.93059	-1.63683	-2.07022	-2.07773	-1.52373	-1.20997	-1.45688	-1.6265
H3002E10 | Rpl41 -- Ribosomal protein L41___522@	0.010791	-0.342545	-0.132117	0.178529	0.140302	0.196803	-0.307593	0.0859147	-0.0424853	-0.00483585	-0.31262	-0.0253164	0.135793	-0.342425	-0.323196	0.694845	-0.0213302	-0.0332448	-0.0047519	0.153121	0.174439	-0.00362421	-0.0681243	0.992596	0.117408	-0.199647	0.286668	0.137392	0.171426	-0.357635	-0.0643449	0.264049	0.573698	-0.0569008	0.254756
H3002E11 | Tcf20 -- Transcription factor 20___523@	0.0918473	0.334024	-0.0843688	0.122301	0.21531	0.251292	-0.0484139	-0.23295	-0.087049	0.138366	-0.64808	0.165811	-0.0594874	-0.108495	-0.164291	-0.284691	0.571687	-0.0869297	0.178852	0.92258	-0.120177	0.0091781	-0.0592272	0.0102727	0.204929	-0.912353	-0.349547	0.282595	0.29511	-0.3303	-0.363044	1.15472	0.448808	-0.0737875	0.0621404
H3002E12 | Aurkb -- Aurora kinase B___524@	0.0645981	0.0182161	-0.194066	-0.295538	0.28738	-0.069477	-0.0470076	-0.0320233	-0.0905556	0.0778579	-0.0940614	0.00507989	0.0340422	-0.145477	0.0404661	0.471056	0.506993	0.898018	0.0468283	0.159805	-0.275541	-0.57455	-0.463051	-1.09829	-1.58758	-1.637	-1.26566	0.176895	-0.288349	-0.630068	-0.380418	0.235243	0.114829	-0.181217	-0.193602
H3002F01 | Hnrpdl -- Heterogeneous nuclear ribonucleoprotein D-like___525@	-0.517449	-0.518973	-0.625724	-0.872805	-0.349764	-0.779607	-0.534349	-0.833326	-0.730359	-1.02647	-1.04094	-1.06287	-0.835086	-1.47004	-1.17577	-0.371511	-0.93779	-0.922122	-1.45569	-0.377735	-0.395691	-1.79125	-1.11077	-0.899962	-1.52234	-0.845658	-1.30469	-0.308251	-0.792056	-1.03098	-0.761956	-0.867559	-0.41842	-1.30834	-1.04734
H3002F02 | Unknown___526@	0.940452	0.667539	1.34422	1.23281	0.11633	0.175697	1.17992	-0.0359808	0.216917	0.261083	0.246341	0.191629	0.487865	0.535825	0.879296	0.194912	-0.0394159	0.293646	0.340171	0.138008	0.378786	0.266584	-0.0606597	-1.42567	-0.468927	-0.159633	-0.172802	-0.172213	-0.348058	-0.480938	-0.065663	-0.338988	-0.364489	0.105001	-0.121715
H3002F03 | Dusp9 -- Dual specificity phosphatase 9___527@	0.0509494	0.127411	0.26904	0.41231	0.0237025	0.133415	0.149611	0.0277231	-0.153363	-0.219647	-0.0269059	0.269472	0.209094	0.0255361	0.133667	0.0879808	0.827851	-0.0393942	0.468099	-0.316634	0.356818	0.40803	0.159428	-1.23585	-1.10201	-0.551194	-0.575025	-0.0854725	-0.095512	-0.26948	0.0766688	0.0255524	0.0848691	0.423869	-0.0179854
H3002F04 | Unc119b -- Unc-119 homolog B (C. elegans)___528@	0.516968	0.499306	0.253777	0.339975	0.389015	0.607915	0.515739	0.255332	0.480803	0.361624	0.135992	0.442502	0.456313	-0.158531	0.575116	0.843649	0.312276	0.440127	0.547236	0.228459	0.102196	0.140857	0.0823279	0.528334	0.583845	-0.178268	-0.581672	0.337828	0.31879	0.026103	-0.171034	0.258917	-0.0100628	-0.20213	-0.573074
H3002F06 | Eif3a -- Eukaryotic translation initiation factor 3, subunit A___529@	-0.0230923	-0.0333052	0.0796626	0.183008	0.108916	0.218191	0.00826004	0.024132	-0.0651691	0.275777	-0.119983	0.00591967	0.010264	-0.142974	0.00335091	-0.0667709	0.249431	0.0328085	-0.0142596	0.795036	0.00249918	-0.108736	-0.0916818	-0.878739	0.935603	0.225744	0.549686	0.313657	0.408053	-0.214205	-0.0642712	0.0636684	0.309709	-0.113519	-0.155637
H3002F07 | Transcribed locus, strongly similar to XP_002717987.1 PREDICTED: small subunit of serine palmitoyltransferase A-B-like, partial [Oryctolagus cuniculus]___530@	0.117061	0.212	-0.00444015	-0.0555748	0.261834	0.271996	0.130359	0.242452	0.200604	0.266928	0.0316828	0.221077	0.213226	-0.254376	0.140886	0.00424409	-0.00943956	-0.135048	-0.142467	0.0905848	1.07432	0.194841	0.0446375	-0.552975	-0.660025	-0.0578707	0.253688	-0.176637	0.331064	-0.251121	-0.0819887	-0.119642	-0.26451	-0.397346	-0.482198
H3002F08 | Sox13 -- SRY-box containing gene 13___531@	-0.0691642	-0.122038	-0.449702	-0.00413825	0.412407	-0.197125	-0.382555	-0.302102	-0.293703	-0.172948	-0.340848	-0.455404	-0.320903	-0.264087	-0.26582	0.290376	-0.0475294	0.199002	-0.672253	-0.135017	0.0711819	-0.350452	-0.25582	0.0838694	-0.717746	-0.817607	-0.830291	-0.0508257	-0.263081	-0.495356	-0.220065	-0.4086	-0.371973	-0.768255	-0.667333
H3002F09 | Prl3d1 -- Prolactin family 3, subfamily d, member 1___532@	0.311524	0.245381	0.153539	0.151076	0.240405	0.1608	-0.0455769	-0.106185	0.284657	0.137482	-0.22339	0.115588	0.269525	0.105048	-0.0748669	0.317202	0.375379	0.134137	0.0199898	0.289046	0.532116	0.147373	-0.339486	0.0910055	0.337749	-0.0331551	-0.601394	-0.301056	0.43824	-0.295254	-0.41543	0.656217	0.6467	-0.242135	-0.710932
H3002F10 | Gm10791 -- Predicted gene 10791___533@	0.289736	0.0702003	-0.166289	0.0999244	0.072856	-0.0831312	-0.415738	-0.261535	-0.0915913	0.0661914	-0.33912	-0.267468	0.0167447	-0.426441	-0.524276	0.207817	0.483271	-0.480871	-0.408631	0.235995	0.256816	-0.38937	-0.101282	0.134219	-0.228894	-1.0924	-1.30567	0.314077	-0.106881	-0.63021	-0.516211	0.410953	0.0236351	-0.51221	-0.565311
H3002F11 | Lig3 -- Ligase III, DNA, ATP-dependent___534@	0.103631	0.0452543	-0.198809	0.119291	-0.0976775	-0.0144622	-0.230225	-0.0873165	-0.171524	-0.125711	-0.437873	-0.202984	-0.31644	-0.363037	-0.543638	-0.0956297	0.208102	-0.156049	-0.100564	-0.149204	-0.641143	-0.37998	-0.114759	-0.637819	0.0790228	-0.410733	-0.507543	0.0539829	0.0392006	-0.333279	-0.325242	0.115301	0.124717	-0.500491	0.440057
H3002F12 | Cops7b -- COP9 (constitutive photomorphogenic) homolog, subunit 7b (Arabidopsis thaliana)___535@	0.225292	-0.0109643	-0.268102	-0.24651	0.127072	0.387897	-0.1056	-0.333191	-0.115543	-0.0972422	-0.301656	-0.0917609	0.0563262	-0.0422034	-0.324949	0.0031316	0.552855	0.33486	-0.0209588	0.459659	0.0346038	-0.313421	-0.243652	0.288332	-0.274614	-0.733208	-1.19034	-0.161164	-0.0436239	-0.533648	-0.151729	0.0369245	-0.115377	-0.364693	-0.483911
H3002G01 | Lama5 -- Laminin, alpha 5___536@	0.584923	0.157687	0.996298	1.04863	-0.0132398	0.107697	0.356869	0.0804037	0.0700022	0.17311	0.181136	0.133853	0.201073	0.321554	0.255599	0.509047	0.331983	0.423981	0.907727	-0.232742	-0.10325	0.307503	0.260267	-1.57769	-1.56748	-0.741745	-0.57966	-0.207733	-0.943564	0.0458331	0.143897	-0.236189	-0.116172	0.571911	0.254902
H3002G02 | Tprkb -- Tp53rk binding protein___537@	0.191405	0.0996866	0.197386	0.312331	0.141333	0.196693	-0.28694	-0.0709165	-0.0233588	0.0955342	-0.0600348	0.0409176	0.283198	0.0472022	-0.118312	0.498353	0.26534	0.293543	0.699955	0.491593	0.215122	-0.0763685	-0.201642	-0.517993	-0.0285969	-0.632047	-0.206661	-0.0602892	-0.061984	-0.278798	-0.343062	0.444875	0.450934	-0.0489283	-0.205779
H3002G03 | Mrps7 -- Mitchondrial ribosomal protein S7___538@	0.0904015	0.365999	0.619508	0.731036	0.482356	0.524669	0.48347	0.406493	-0.0839524	0.544916	0.351949	0.106439	0.443553	0.169882	0.269887	0.357053	0.410962	0.844093	0.803566	0.00746598	0.20064	0.84277	0.441243	-1.47561	-1.31826	-0.505778	-0.120864	-0.379963	-0.0316447	0.323477	0.405071	0.156714	0.10385	0.479217	0.945704
H3002G04 | Tigd5 -- Tigger transposable element derived 5___539@	0.30975	0.241201	0.324943	0.383261	0.1325	0.0946901	0.317448	0.477178	0.416379	0.164603	-0.331782	0.163069	0.40607	0.420174	0.105087	0.288856	0.35197	0.3195	0.664522	0.353156	0.057813	0.450666	-0.0489163	0.577615	0.358249	-0.288801	-0.163544	0.11247	0.273372	0.131035	0.05469	0.440681	0.228075	0.0941456	-0.411354
H3002G05 | 9430016H08Rik -- RIKEN cDNA 9430016H08 gene___540@	0.236919	0.12781	0.0840602	-0.0206536	-0.129699	0.202367	0.232541	-0.162009	0.0211683	0.0307543	-0.123344	-0.000914473	0.181602	-0.174032	-0.33696	0.336707	0.390129	-0.0119175	0.245562	0.0856474	-0.105763	-0.186929	-0.460403	-0.0852264	0.906899	-0.420344	-0.917378	0.0253671	-0.56601	-0.363774	0.0252457	0.314924	0.305655	0.204246	-0.258376
H3002G06 | Transcribed locus, strongly similar to NP_780438.2 serine/arginine repetitive matrix protein 2 [Mus musculus]___541@	0.352575	0.172438	0.0991712	0.250318	0.0582372	0.167504	-0.387959	-0.226186	-0.0369361	-0.0336136	-0.184961	-0.266289	-0.00851504	-0.633652	-0.469441	0.106327	-0.249403	-0.332138	-0.336593	0.516548	0.737132	-0.279906	-0.490998	0.351297	-0.0957531	-0.926572	0.222401	0.397339	0.00351698	-0.206562	-0.219374	0.0479081	-0.39768	-0.5777	-0.474988
H3002G07 | Gata6 -- GATA binding protein 6___542@	1.75674	2.17394	2.35337	2.20359	1.65231	1.79711	2.23104	2.18601	2.53023	1.68335	1.00456	2.8049	2.32982	1.6729	1.89215	1.63901	2.08276	2.10656	2.59908	1.81988	0.705538	3.32267	1.77977	0.994637	3.41135	2.03253	0.885209	1.73311	2.58951	1.90944	1.76972	2.35852	1.73773	1.77968	1.84327
H3002G09 | Zranb1 -- Zinc finger, RAN-binding domain containing 1___543@	-0.0294602	-0.162427	-0.239008	-0.220951	-0.0992199	-0.232027	-0.128649	-0.41963	-0.305398	-0.233904	-0.363385	-0.54465	-0.385399	-0.583146	-0.55473	-0.136517	-0.319036	-0.855998	-0.671761	-0.120418	0.20835	-0.897304	-1.11375	-0.17427	-0.209142	-1.06493	-0.467351	0.0182162	-0.213568	-0.709565	-0.349666	-0.391247	-0.147668	-0.983891	-1.0752
H3002G10 | Brwd1 -- Bromodomain and WD repeat domain containing 1___544@	0.00855945	-0.216487	-0.194924	-0.0651987	-0.121733	-0.0991522	-0.460117	-0.260443	-0.0369395	-0.0410053	-0.533021	-0.300222	-0.25513	-0.581719	-0.601232	-0.0816253	-0.145725	-0.913005	-0.769346	0.270275	-0.123354	-0.539589	-0.328552	0.432024	0.340778	-0.369185	-0.40022	-0.0419933	-0.297015	-0.610455	-0.345754	0.035934	-0.0817039	-0.978527	-0.624955
H3002G11 | Gclc -- Glutamate-cysteine ligase, catalytic subunit___545@	-0.0609747	0.150501	-0.195932	-0.257195	0.154602	0.159347	-0.105044	-0.41163	-0.0554851	0.10126	-0.360822	-0.213067	-0.229109	-0.409469	-0.467916	-0.171308	0.225157	-0.411904	-0.4797	0.391769	-0.296443	-0.683451	-0.51978	0.245395	0.71983	-0.435017	-0.0321601	0.220925	0.110302	-0.49066	-0.486238	0.576862	-0.156069	-0.559204	0.116548
H3002G12 | Unknown___546@	0.390564	0.158012	-0.109937	0.25269	0.111371	0.504279	-0.0865432	-0.239528	0.337635	0.0427417	-0.151303	0.183727	0.119014	-0.221225	0.0234448	0.0579086	0.570336	0.435219	-0.101835	0.379565	-0.00581043	-0.147119	-0.184444	-0.170747	0.0213964	-1.51504	-0.24837	0.280695	0.25028	-0.675456	-0.0960684	0.228984	0.304212	-0.291778	-0.966585
H3002H01 | Ddx50 -- DEAD (Asp-Glu-Ala-Asp) box polypeptide 50___547@	0.24694	0.2311	-0.0278681	0.173541	0.0700785	-0.362148	-0.10883	-0.0907712	-0.0218496	-0.111461	-0.43989	-0.437296	0.0317812	-0.209833	-0.304251	0.125669	0.0730661	-0.269244	-0.145497	0.375929	0.108773	-0.415489	-0.203606	0.290939	-0.631613	-0.190275	-0.36179	0.28585	-0.134381	-0.166377	-0.558426	0.0841341	0.246846	-0.453503	-0.249216
H3002H02 | Transcribed locus___548@	0.322514	0.278934	0.480559	0.238222	0.10771	0.208099	-0.0187587	0.116281	-0.0918808	-0.0302206	-0.182448	0.230616	0.202568	-0.204165	0.0259941	-0.106911	0.60915	0.428623	0.578987	0.117496	0.456725	-0.0367443	-0.0522388	-1.22897	-0.836902	-1.08799	-0.442255	-0.345484	-0.780098	-0.332656	0.0652122	0.501246	0.44486	-0.504506	-0.334006
H3002H03 | Unknown___549@	0.172258	0.415583	0.214572	0.0254019	0.257958	0.405144	0.0214392	-0.0329837	0.0388462	0.151097	-0.207355	-0.0295618	0.032087	-0.421346	-0.282049	-0.196204	0.506937	0.847838	0.0462938	-0.330432	0.60721	0.0245654	-0.0110469	-0.454656	0.0337189	-0.72288	-1.60871	0.242344	0.0172459	-0.506436	-0.409928	0.312306	0.375985	-0.190673	-0.0700214
H3002H04 | B3gnt2 -- UDP-GlcNAc:betaGal beta-1,3-N-acetylglucosaminyltransferase 2___550@	0.119999	0.0671543	-0.368089	0.0554584	0.203826	0.211945	-0.186854	-0.243994	-0.106284	0.113588	-0.345362	-0.0325705	-0.0385664	-0.368162	-0.217294	0.686344	0.0866812	0.153197	0.142363	0.293515	0.225753	-0.229723	-0.427394	0.440727	0.123096	-0.625616	-0.189979	0.0159213	0.369081	-0.310678	-0.330002	0.33574	0.030995	-0.336248	-0.530891
H3002H05 | Cdk7 -- Cyclin-dependent kinase 7___551@	0.435781	0.514374	0.32039	0.332539	0.779076	0.708058	0.662397	0.210194	0.536483	0.601252	0.0952601	0.692421	0.776826	0.282297	0.373867	0.452781	0.49082	-0.0504245	0.26449	0.224304	0.68921	0.434882	0.477867	0.359084	0.794235	-0.525658	-0.434746	0.378724	0.326572	-0.132679	-0.135025	0.646976	0.702608	-0.108534	-0.169863
H3002H06 | Azi2 -- 5-azacytidine induced gene 2___552@	0.39262	0.318268	0.157292	0.3304	0.518377	0.286243	0.181762	0.0248941	0.27918	0.125635	-0.0689007	0.181902	0.343791	-0.0647578	0.1059	-0.668033	0.231365	-0.205221	-0.227558	0.456038	-0.0648386	-0.202055	0.197133	-0.497009	0.314585	-0.16169	0.0900016	0.258473	0.196054	-0.176199	-0.303893	0.00971464	-0.201361	-0.0752857	0.162387
H3002H07 | 1700019D03Rik -- RIKEN cDNA 1700019D03 gene___553@	0.349871	0.48563	0.149423	0.272952	0.152135	0.263683	-0.035218	-0.096715	-0.0553632	0.101689	-0.210665	0.00128324	0.0812033	-0.456585	0.0502129	0.660772	0.532142	-0.0525918	0.0836983	0.0562537	0.365165	-0.150334	-0.378196	-0.360974	-1.61936	-0.952462	-0.185396	0.227233	0.182682	-0.4687	-0.335438	0.214103	0.156236	-0.538188	-0.0648685
H3002H08 | Unknown___554@	-0.0361271	-0.137225	-0.348005	-0.263871	0.599469	0.160982	-0.181849	-0.125366	0.0748286	0.158748	-0.0560097	0.249941	0.106744	-0.02983	0.116418	-0.260502	-0.125753	0.698884	-0.541523	0.347651	0.149632	0.220131	0.258304	0.346733	0.529632	0.0716446	-0.422585	0.301115	0.540921	0.138756	0.19118	0.230804	-0.215389	-0.170157	-0.283057
H3002H09 | Mutyh -- MutY homolog (E. coli)___555@	0.418048	-0.0278444	0.0527107	-0.0347331	0.333643	0.108893	-0.30257	-0.418489	0.211754	-0.027426	-0.0743503	0.216355	0.304671	-0.12372	-0.418713	0.380839	0.479461	-0.0751076	0.0802566	0.512918	0.464185	-0.0415997	-0.109044	0.188723	0.808407	-0.713063	-0.569723	0.437863	0.351148	-0.554396	-0.340806	0.574401	0.574212	-0.768599	-1.19701
H3002H10 | Avpi1 -- Arginine vasopressin-induced 1___556@	0.326893	0.0624161	-0.333404	0.149327	0.176519	0.0640274	-0.102826	-0.195095	0.018979	-0.0441005	-0.248174	-0.00892966	0.110782	-0.482162	-0.314368	0.678776	0.738615	0.0785348	0.149005	-0.291948	-0.0349639	-0.314164	-0.140529	-0.0231523	-0.153282	-0.755941	-0.315419	0.32082	0.171684	-0.47308	-0.0164345	0.67644	0.592314	0.0287027	-0.141076
H3002H11 | Unknown___557@	-0.437952	-0.554151	-0.10687	-0.0622424	-0.414763	-0.315836	0.0587269	-0.109962	-0.331222	-0.309885	-0.262924	-0.407228	-0.375045	-0.314635	-0.389279	-0.263003	-0.53037	-0.365748	-0.360129	-0.696223	-0.8001	-0.55979	-0.432985	-1.32332	-1.23084	-0.715738	-0.683241	-0.348425	-0.584193	-0.284467	-0.435192	-0.373856	-0.355613	-0.66863	0.370106
H3003A01 | E2f8 -- E2F transcription factor 8___558@	-0.116527	-0.299831	-0.35992	-0.269222	-0.160098	-0.59843	-0.551022	-0.725296	-0.565198	-0.879892	-0.856618	-0.523628	-0.532112	-0.596196	-0.853802	-0.244807	-0.669069	-0.0652239	-0.089268	-0.208232	0.158532	-0.601298	-0.63174	-0.222144	-1.13872	-1.08142	-0.256836	0.480631	-0.406442	-0.94566	-0.887167	-0.401546	-0.469651	-0.459386	0.11263
H3003A02 | Rnf126 -- Ring finger protein 126___559@	0.118008	-0.228187	-0.540853	-0.421973	0.0474379	0.177983	-0.205747	-0.284815	-0.316614	-0.108529	-0.510277	-0.497342	-0.124602	-0.337952	-0.478372	0.357831	0.285345	-0.0254594	0.0412634	0.114266	-0.263518	-0.216842	-0.196006	0.117864	0.345583	-0.387914	-0.525245	0.119396	0.0311719	-0.315773	0.106455	0.264372	0.327834	-0.166308	-0.413634
H3003A03 | Lgals1 -- Lectin, galactose binding, soluble 1___560@	0.714744	0.92681	0.784327	0.679787	3.05383	2.87162	3.08353	3.05513	2.75653	2.95185	1.68803	2.67726	2.70625	2.27901	2.21969	2.06175	1.96355	1.58531	2.20618	0.915191	0.0355772	1.06941	0.711851	1.28343	1.35872	0.0510622	-0.461114	1.32522	1.55285	1.46452	1.13927	2.03898	2.15712	2.13411	1.75492
H3003A04 | Nol6 -- Nucleolar protein family 6 (RNA-associated)___561@	0.814493	0.844328	1.36773	0.944459	0.890845	1.08451	1.09246	1.25066	0.81925	1.14604	0.622559	0.922835	1.4009	0.918461	1.00228	0.798865	0.741982	0.600151	1.05464	0.366599	0.153649	1.38012	0.754131	0.346198	1.18767	0.636287	0.433775	0.292834	0.557927	0.480386	0.0449586	0.492977	0.694761	0.474983	0.72025
H3003A05 | Orc4 -- Origin recognition complex, subunit 4___562@	0.0569178	0.355414	0.3433	0.236789	0.299601	0.284495	0.393833	0.0634731	0.383098	0.311167	-0.0853763	-0.255584	0.128584	-0.726883	-0.315768	-0.154081	-0.105021	-1.0096	0.0820806	0.46795	0.356521	-0.544258	-0.266082	0.209371	0.215382	0.00366995	-0.112886	-0.191611	0.351148	-0.123257	-0.321044	0.459534	0.477464	-0.333093	0.385868
H3003A06 | Usp36 -- Ubiquitin specific peptidase 36___563@	-0.143584	0.126159	-0.201735	-0.482277	0.164653	0.0523764	0.0196478	-0.0147446	0.0125157	0.25489	-0.433232	-0.0341488	0.186168	-0.260385	-0.136294	0.386555	0.124514	-0.123416	-0.148728	0.208416	0.465336	-0.131699	-0.32504	1.60438	0.816914	0.261874	0.469018	0.0200782	0.445813	-0.213401	-0.241391	0.724713	0.180867	0.115195	-0.283832
H3003A07 | Hnrnpa3 -- Heterogeneous nuclear ribonucleoprotein A3___564@	-0.148682	-0.16991	-0.566562	-0.331135	0.0248009	-0.238521	-0.340031	-0.292811	-0.435279	-0.329403	-0.773699	-0.489185	-0.281944	-0.776612	-0.856124	-0.522032	-0.727212	-1.32861	-1.58652	-0.142513	-0.243099	-1.44728	-0.950456	-0.538694	-0.974675	0.483397	-0.0425433	0.0820151	-0.678342	-0.966663	-0.717517	-0.878421	-0.716669	-1.02675	-0.518108
H3003A08 | Zfp518b -- Zinc finger protein 518B___565@	0.139844	0.32457	-0.204684	0.0132005	0.0988234	0.129028	-0.183104	-0.498649	0.0661056	0.0632418	-0.100426	-0.00288641	0.387294	-0.0252797	-0.241874	-0.0312312	0.403544	-0.0855521	-0.062917	0.176119	0.114533	-0.416613	-0.159063	-0.104415	-0.0700058	-1.13255	-0.543047	0.122583	-0.0380588	-0.432086	-0.107428	-0.0188231	-0.146708	-0.689603	-0.139504
H3003A09 | Unknown___566@	-0.0412436	0.684679	1.5542	1.06311	1.19604	0.461487	1.96904	1.34702	0.592415	0.548426	1.39703	0.64602	1.04949	0.869748	1.27837	0.9038	1.11814	0.937864	2.11252	0.857036	0.614433	1.97559	1.17274	-1.27267	-0.141529	0.488325	-0.0283854	0.308653	0.311224	1.012	1.23441	-0.0908978	-0.041099	0.936929	1.45664
H3003A10 | Ctla2a -- Cytotoxic T lymphocyte-associated protein 2 alpha___567@	-0.849763	-0.820576	-1.32348	0.0439714	-0.781267	-1.73077	-1.49376	-1.7738	-1.59072	-1.51272	-1.68445	-1.7202	-1.54223	-2.01475	-1.71371	-0.0351205	-0.0521442	-0.522577	-0.450663	-0.609451	-0.33952	-1.91916	-1.58644	-1.14142	-2.64283	-1.08183	-1.01686	-0.760913	-0.986065	-1.37694	-1.30552	0.475415	0.014145	0.0912852	0.0391925
H3003A11 | Usp9x -- Ubiquitin specific peptidase 9, X chromosome___568@	0.333911	0.496531	0.396339	0.19875	0.122968	-0.0801641	0.307512	0.257807	0.0256654	0.0821067	0.0919802	-0.00898981	0.0575461	-0.0956483	-0.0738519	-0.591314	-0.841233	0.0453915	0.147896	0.366066	0.540445	0.0420249	-0.721526	0.755196	0.0744014	0.243833	0.205143	0.579759	0.175268	0.197297	-0.409703	0.267336	0.280368	0.311253	0.55904
H3003A12 | Transcribed locus___569@	0.288053	0.170611	0.0203011	0.165915	0.173919	0.151439	-0.141588	-0.453369	0.0310287	0.00267058	-0.23867	-0.0601907	0.117697	-0.0791764	-0.207459	0.303978	0.435629	0.161203	0.0894843	-0.0967877	0.144293	-0.338892	-0.222645	-0.0242961	0.250963	-0.171285	-0.999002	-0.0901734	0.486563	-0.190331	0.480026	-0.108957	0.400941	-0.965413	-0.241613
H3003B01 | Mum1 -- Melanoma associated antigen (mutated) 1___570@	-0.139879	0.169532	-0.0485062	-0.232596	0.341918	-0.316904	0.377521	0.0440376	-0.168614	-0.392336	-0.216952	-0.171357	0.244398	-0.498079	-0.44114	0.16982	-0.374441	0.0847162	-0.230372	0.0398681	0.153135	-0.115838	-0.304321	0.563342	-0.560256	-0.437738	-0.779589	0.312204	1.49549	-0.581166	-0.455519	-0.223654	0.0298511	-0.494969	-1.07123
H3003B02 | Myo1b -- Myosin IB___571@	-0.0300446	-0.0943367	-0.459783	-0.176937	0.17439	-0.0317537	0.0209282	-0.305401	-0.276428	-0.504468	-0.741604	-0.858934	-0.581516	-1.25184	-0.736593	0.00590816	-0.00641649	-0.504379	-1.00915	-0.989691	0.658324	-1.01553	-0.924869	-0.669496	-1.39157	-0.904046	-0.603647	-0.291323	-0.92666	-0.93945	-0.741902	-0.750873	-0.25557	-1.23345	-0.861091
H3003B03 | Ppid -- Peptidylprolyl isomerase D (cyclophilin D)___572@	0.242719	0.0937087	-0.113607	-0.30092	0.0425687	-0.0102864	-0.152325	-0.412273	-0.00906975	-0.0944594	-0.390255	0.218876	0.471488	-0.44451	-0.0984075	0.0824154	0.102858	-0.770242	-0.942452	1.06313	-0.170111	0.163579	-0.0481944	0.315536	0.599015	0.526083	0.24032	-0.049607	0.106561	-0.284106	0.0963152	-0.137796	-0.0623881	-0.739106	-0.418206
H3003B05 | U2af1l4 -- U2 small nuclear RNA auxiliary factor 1-like 4___573@	-0.290213	0.00921237	-0.518529	0.167818	0.417467	0.00256278	0.322307	-0.367483	-0.0592418	-0.322795	-0.0235709	-0.103288	-0.162379	-0.335246	-0.0414339	0.299627	0.0897622	-0.0694549	-0.0783366	0.10706	0.307996	-0.252817	0.06826	0.545195	-0.136607	-0.149383	-0.695647	0.174149	-0.7476	-0.150343	-0.242761	0.268703	-0.365035	-0.655638	-0.913684
H3003B06 | Ap3d1 -- Adaptor-related protein complex 3, delta 1 subunit___574@	-0.019195	0.0758629	-0.063984	-0.115149	0.549931	0.149091	0.223334	0.04842	0.660426	0.426262	0.274432	0.244183	0.267482	0.0571274	0.169652	0.198594	0.178304	-0.213699	-0.319378	0.568086	0.431471	0.466727	0.530368	-0.793594	0.746857	0.171833	0.0203554	-0.387716	-0.0347766	0.270146	0.0243028	-0.472849	-0.096228	-0.449711	-0.824134
H3003B07 | Mbd6 -- Methyl-CpG binding domain protein 6___575@	-0.231846	-0.0896514	-0.348002	-0.195902	-0.0418981	-0.23666	-0.200175	-0.570978	-0.337387	-0.321102	-0.232227	-0.584916	-0.478462	-0.919567	-0.813964	-0.265902	-0.198513	-0.6678	-0.637513	0.813873	-0.101448	-0.397749	-0.342022	-0.993692	-0.451132	-0.807629	-0.383594	-0.674561	-0.983898	-0.649728	-0.686567	-0.981763	-0.479556	-0.882841	-0.845652
H3003B08 | Itgb4 -- Integrin beta 4___576@	-0.663415	-0.381749	-0.481627	-0.40026	-0.223375	-0.361535	-0.548558	-0.989165	-0.683107	-0.826122	-0.578696	-0.67857	-0.633766	-0.671816	-0.805582	0.102828	0.0176	-0.714493	-0.66889	-0.0275534	-0.0443176	-0.770897	-0.509254	-0.446036	-1.26472	-1.55917	-0.696358	-0.800666	-0.415388	-0.620556	-0.67148	-0.256304	-0.466433	-0.580907	-0.525205
H3003B09 | Fndc3a -- Fibronectin type III domain containing 3A___577@	-0.288656	0.358804	0.0831582	0.333551	0.397615	0.0608515	-0.211885	-0.107835	0.162692	-0.0942678	-0.0399302	-0.0740372	0.213912	-0.472386	-0.0465758	0.0562052	0.0577802	0.242374	-0.0434206	0.217346	0.266493	-0.05754	-0.201178	0.641713	0.148583	-0.312489	-0.104945	0.241763	-0.287762	-0.215415	-0.282339	0.473935	-0.150129	-0.632504	-0.560691
H3003B10 | Unknown___578@	0.323513	0.251545	-0.10979	-0.00954535	0.231549	0.149452	0.216408	0.0127599	0.104838	0.0191865	-0.181879	-0.404435	0.119555	-0.461104	-0.221341	0.413162	0.367818	-0.432713	-0.347167	0.534369	0.412772	-0.154443	-0.227684	0.273373	-0.0293086	-0.759863	-1.15518	0.310337	0.0868728	-0.187099	-0.137259	0.502042	0.302885	-0.398176	-0.706148
H3003B12 | Gemin5 -- Gem (nuclear organelle) associated protein 5___579@	0.01741	0.107313	-0.0501573	-0.068961	0.119365	0.312253	0.219566	-0.138806	0.0930785	0.0148717	-0.254556	0.0499637	0.269715	-0.137183	-0.080132	0.392625	0.489086	-0.0221103	0.00438627	0.675703	0.0101197	-0.021959	0.0716786	0.634692	1.38236	-0.0602233	-0.0969947	0.309372	0.26557	0.0553789	0.0487423	0.624286	0.375002	-0.147329	-0.529304
H3003C01 | Tmed2 -- Transmembrane emp24 domain trafficking protein 2___580@	-0.0326707	0.320766	0.233838	0.134116	1.76746	0.967759	1.33492	1.01013	0.682573	0.660881	0.334577	0.741986	0.964785	0.787314	0.72313	0.708626	0.346025	0.698862	1.20754	-0.00906787	-0.0327282	-0.0801243	-0.216011	0.302402	-0.283608	0.632454	-0.391037	0.612648	0.27359	0.222092	0.199649	1.08229	1.00422	0.750044	1.2941
H3003C02 | Cldnd1 -- Claudin domain containing 1___581@	0.368231	0.196968	0.211754	0.345043	0.137823	0.219827	0.134422	-0.0749166	0.10659	0.329861	-0.310295	0.0204014	0.426184	0.10484	0.113916	0.382416	0.258957	0.190369	0.243818	-0.0687054	-0.0856687	-0.235776	-0.344361	0.366733	-0.0321574	-0.0615125	-0.453587	0.243961	0.107422	-0.23889	-0.237463	0.119309	0.235483	-0.240309	-0.277847
H3003C03 | Dnmt3b -- DNA methyltransferase 3B___582@	0.0291369	0.164535	-0.130892	0.228237	1.60566	1.24643	-0.0790902	-0.167131	0.116856	0.315877	-0.117015	0.498007	0.590369	0.209752	-0.000640256	-0.105563	0.822335	0.456414	0.777201	0.590482	0.0035555	-0.0373676	-0.245318	0.416676	0.304322	-0.794299	-0.770009	0.664328	0.442596	-0.00478018	0.0518663	0.589447	0.669406	0.0540129	0.461781
H3003C04 | Unknown___583@	0.297226	0.312897	-0.0311531	0.195294	0.019392	0.405771	-0.121446	-0.212667	-0.0417601	0.35285	0.0402497	-0.145702	0.269795	-0.341678	-0.329608	0.477452	0.317042	-0.0614719	0.0612103	-0.0261298	-0.116621	-0.0687017	-0.010605	0.936407	-0.186628	-1.05249	-0.188705	-0.364561	0.576178	-0.200072	-0.167979	-0.0772533	0.462221	0.35005	-0.183225
H3003C05 | Unknown___584@	0.156344	0.424907	0.205958	0.239213	0.490924	0.3384	0.309241	0.277405	0.397817	0.402083	0.17177	-0.162725	0.398466	-0.253797	0.0524995	0.204135	0.343692	-0.269685	0.302142	0.743079	0.510025	-0.174435	0.0907097	0.321711	0.676435	-0.00154413	-0.0185371	0.357603	0.482369	-0.346883	-0.191171	0.566765	0.616369	-0.449394	0.184053
H3003C06 | Incenp -- Inner centromere protein___585@	-0.445433	-0.452789	-0.953674	-0.304879	0.0742623	-0.233187	-0.396944	-0.671723	-0.868987	-0.520511	-1.00873	-0.829067	-0.662256	-1.03378	-0.836855	0.58181	0.49789	0.0656999	0.338182	-0.0772136	0.297185	-1.22956	-1.21474	0.446627	-1.19354	-1.2803	-0.86546	-0.434672	-0.484549	-0.862124	-1.109	0.614405	0.499391	-0.122857	-0.307819
H3003C07 | Chd7 -- Chromodomain helicase DNA binding protein 7___586@	-0.639714	-0.742598	-1.18633	-0.718078	-0.0980187	-0.839839	-0.993151	-1.01509	-1.22012	-0.682906	-1.23957	-0.981764	-1.0545	-0.816523	-1.55652	-0.584751	-1.39524	-1.01752	-1.39947	-0.0821305	-0.521963	-2.29982	-1.35764	-0.305285	-4.12099	-1.64299	-1.98207	-0.368897	-1.34129	-1.6472	-1.36927	-1.17025	-0.791119	-1.86251	-1.19653
H3003C09 | Srp19 -- Signal recognition particle 19___587@	-0.0715033	0.215507	0.0413232	-0.0396583	0.693933	0.0302103	0.507579	0.368292	-0.0775707	-0.150659	-0.15293	0.0194537	0.122469	-0.328104	-0.0721973	-0.00520057	-0.153523	0.575906	0.365834	0.327122	0.301741	-0.190556	-0.492342	-0.826721	-0.316483	0.308342	-0.193106	-0.235607	-0.589129	-0.103954	-0.0461939	0.502696	0.617267	0.298862	0.911708
H3003C10 | Unknown___588@	0.202239	0.021614	0.963887	0.464775	0.161131	-0.15174	0.747671	0.583623	-0.0515973	0.1326	0.310496	0.219285	0.218516	0.407952	0.409534	0.611836	0.679675	0.925714	1.18289	0.0463794	0.469733	0.78954	0.757607	-1.13087	-1.80817	-0.428886	-0.224715	-0.0766598	-0.309287	0.355742	0.316473	-0.100452	-0.379023	0.368946	0.628422
H3003C11 | Fam96b -- Family with sequence similarity 96, member B___589@	-1.42619	-0.920579	-2.30775	-2.60558	-2.60879	-2.63179	-3.28514	-3.46811	-2.20219	-2.95023	-1.79453	-3.23256	-2.61909	-3.76423	-2.65639	-3.20253	-2.36941	-2.03571	-4.32605	-1.61385	-0.257389	-4.08585	-3.09396	-2.73405	-5.44815	-2.61335	-2.17529	-1.55285	-2.57159	-3.1869	-3.19324	-1.63156	-1.71142	-2.00434	-2.3103
H3003C12 | Unknown___590@	0.146231	0.106059	-0.0840311	-0.0603264	0.091234	0.0534268	-0.348094	-0.313274	-0.412963	-0.139139	-0.418984	-0.252753	-0.0125427	-0.208331	-0.369162	0.253691	0.333041	-0.0687358	0.122379	-0.0451923	-0.243755	-0.475641	-0.0449693	0.460504	-0.195078	-0.577976	-0.0561532	-0.587853	0.0189185	-0.332804	0.142668	0.141653	-0.430791	-0.408784	-0.304732
H3003D01 | Unknown___591@	-0.274571	-0.204094	0.270485	0.250901	0.0651435	-0.259384	0.358304	0.253943	-0.111746	-0.0816015	0.125571	-0.116678	0.243607	0.109024	0.2398	0.202493	-0.425453	0.0413295	-0.0861078	-0.00325841	0.267325	0.188837	-0.386026	0.541855	-0.315692	-0.922922	-3.32076	0.653661	-0.00724593	0.147392	-0.544694	0.591672	0.176741	0.320963	-0.886414
H3003D03 | Magi3 -- Membrane associated guanylate kinase, WW and PDZ domain containing 3___592@	0.365312	0.305952	0.440598	0.293123	0.244786	0.136274	0.0345631	-0.162792	0.291655	0.329395	-0.029185	0.170904	0.226732	-0.288268	-0.143118	0.309161	0.400093	-0.0858123	-0.0813212	1.17554	-0.160853	-0.0536014	-0.162301	0.288171	-0.0520873	-0.128754	-0.494052	-0.118667	0.209353	-0.073449	0.363843	0.436345	1.03457	-0.297421	0.0485087
H3003D04 | Ado -- 2-aminoethanethiol (cysteamine) dioxygenase___593@	-0.0549193	0.43343	0.339424	0.274309	0.400803	0.577823	0.652435	0.407118	0.422906	0.440402	0.443856	0.410805	0.538279	0.558594	0.130087	0.719458	0.784126	0.0228371	0.63669	0.244816	0.376039	0.562617	0.44561	-0.111962	0.825036	-0.513402	-1.10593	0.213711	0.529275	0.429406	0.1785	0.385641	0.676308	-0.770749	0.167821
H3003D05 | Dhps -- Deoxyhypusine synthase___594@	-0.257749	0.17908	-0.250554	0.0300626	0.225596	-0.109228	0.093731	-0.302236	0.107368	-0.020098	-0.0227271	0.0400094	0.207326	-0.313748	-0.238853	0.354599	0.299284	0.336989	-0.1012	-0.266385	0.329374	-0.347971	-0.05872	0.600055	-0.0114563	-0.0583212	-0.512647	0.396472	-0.430449	-0.202588	-0.249009	0.310894	0.231413	-0.556702	-1.15928
H3003D06 | Ing1 -- Inhibitor of growth family, member 1___595@	-0.112902	-0.198934	-0.453231	-0.466096	0.148717	-0.134317	-0.0822115	-0.31158	-0.320335	-0.277868	-0.440747	-0.278475	-0.123289	-0.667142	-0.359253	0.0897146	0.0831503	-0.603968	-0.882765	0.121197	0.431495	-0.510968	-0.456831	-0.783113	-0.68083	-0.140935	-0.570979	-0.270857	-0.676319	-0.481688	-0.463815	-0.320807	-0.146185	-0.97371	-0.682367
H3003D07 | Ubb -- Ubiquitin B___596@	1.14003	1.08023	1.61342	1.08338	1.53014	0.508861	0.702902	0.321512	0.501324	0.540531	0.475689	0.398724	0.594825	0.43888	0.0998737	1.08766	1.17059	0.439912	0.397422	1.20306	-0.320152	0.111263	-0.0170459	-0.138642	-0.489413	-0.0918339	-0.138513	0.298102	-0.205028	0.225621	0.174033	0.239345	0.513107	0.220558	0.423489
H3003D08 | Bag2 -- BCL2-associated athanogene 2___597@	-0.517266	-0.367838	-0.658685	-0.528033	-0.384406	-0.382184	-0.698134	-1.15835	-0.582642	-0.592361	-0.704812	-0.66392	-0.373519	-0.562009	-0.700129	0.0781286	0.127028	-0.649939	-0.618725	0.0555168	-0.0225348	-0.718588	-0.494958	-0.362904	-0.77623	-1.0695	-0.737727	-0.27391	-0.564421	-0.638978	-0.496675	0.0474311	-0.0801393	-0.553327	-0.116067
H3003D09 | Unknown___598@	-0.209252	0.406176	0.286154	0.330131	0.575668	0.235114	0.143008	0.119647	0.270005	0.362963	0.107811	0.0221614	0.162163	-0.145125	-0.21033	0.167373	0.122818	0.253417	-0.0115335	0.220453	0.466315	0.025104	-0.229606	0.579738	0.0373786	-0.331577	-0.459265	0.29854	0.38989	-0.215886	-0.246949	0.845222	0.41552	-0.0743877	0.0827308
H3003D10 | 4732418C07Rik -- RIKEN cDNA 4732418C07 gene___599@	0.179417	0.0379459	0.0678897	-0.111755	0.330256	0.100666	-0.0922402	-0.114381	0.049725	0.105441	-0.387281	-0.17371	-0.0883605	-0.333284	-0.295438	0.17426	0.012271	-0.473401	-0.622995	0.380463	0.0520773	-0.522714	-0.255655	-0.101285	-0.276631	-1.23704	-0.42356	-0.126931	-0.0828227	-0.0791766	-0.173035	0.139462	-0.032851	-0.544634	-1.05206
H3003D11 | Nfatc3 -- Nuclear factor of activated T-cells, cytoplasmic, calcineurin-dependent 3___600@	-0.204091	-0.0642505	0.281261	0.0720501	-0.106629	-0.106516	0.285496	0.0351958	-0.00973477	0.0304142	0.310711	-0.171044	-0.0383408	-0.299449	0.204997	-0.0395304	-0.0940516	-0.144434	-0.249857	0.233802	-0.39953	-0.219846	-0.261962	0.513986	0.101852	-0.710797	-0.00421541	-0.0652324	-0.463621	0.229404	-0.610244	-0.375904	0.0860296	-0.0111045	0.124972
H3003D12 | P4ha2 -- Procollagen-proline, 2-oxoglutarate 4-dioxygenase (proline 4-hydroxylase), alpha II polypeptide___601@	-0.482865	-0.463985	-0.723783	-0.520972	-0.276777	-0.552427	-1.01811	-1.44919	-0.879052	-1.0183	-0.962909	-1.20441	-0.775646	-1.0049	-1.04685	0.12512	0.0581657	-0.464466	-0.131141	0.0607427	0.220866	-1.43549	-0.442356	0.816423	1.04289	0.475847	0.168991	-0.156061	0.0670631	-0.30682	-0.123648	0.331085	0.0480395	0.0267156	0.0247359
H3003E01 | Cux1 -- Cut-like homeobox 1___602@	-0.114096	0.310226	0.377893	0.342136	0.45199	0.391565	0.88009	0.449516	0.681778	0.745031	0.397456	0.25608	0.625511	0.201026	0.404241	0.497855	0.532807	0.192071	0.893227	0.518419	0.244246	0.666674	0.438922	0.35857	0.337801	0.596679	0.285389	0.646834	0.454519	0.0776427	0.283298	0.491014	0.314965	0.0748739	0.598143
H3003E02 | Smg5 -- Smg-5 homolog, nonsense mediated mRNA decay factor (C. elegans)___603@	0.126185	0.0996	0.0306547	0.161909	0.0322334	-0.080716	-0.0494114	-0.119871	-0.0481558	0.0744602	0.112715	-0.0905213	0.0690576	-0.179699	-0.263462	0.285386	0.280242	-0.135742	0.0712557	0.278979	-0.081032	-0.471257	-0.557118	0.839409	-0.0826488	0.0657979	-0.0506077	0.0691465	-0.0196603	-0.0561717	-0.614492	-0.0190338	-0.22528	-0.604552	-0.643996
H3003E03 | Unknown___604@	0.0689802	-0.108782	0.508546	0.189128	0.468816	0.370947	0.437141	0.535506	-0.22625	-0.0821758	0.225804	0.150015	0.187048	0.284155	0.208786	0.169143	0.432964	0.612488	0.481525	0.361215	-0.859906	-0.138599	-0.20653	-1.68538	-1.96876	-1.3111	-0.922606	-0.13779	-0.504399	-0.186109	-0.31786	-0.49968	-0.14169	0.362911	0.439797
H3003E04 | Spock2 -- Sparc/osteonectin, cwcv and kazal-like domains proteoglycan 2___605@	-0.382607	-0.55145	-0.971588	-0.473702	-0.349402	-0.261164	-0.905887	-1.03472	-1.30207	-0.364575	-1.14596	-0.901904	-0.857764	-0.677391	-1.1797	-0.443066	-0.451052	-0.961722	-0.882552	-0.661781	-0.562303	-1.15062	-0.544072	-0.493064	-1.86425	-1.52249	-1.06779	-0.797003	-0.807188	-0.821831	-0.694607	-1.09974	-1.23744	-1.0403	-0.767003
H3003E07 | Unknown___606@	0.101782	-0.0917483	-0.293197	-0.137168	0.154772	-0.160506	-0.398121	-0.394699	-0.363084	-0.283548	-0.569862	-0.196068	-0.0755386	-0.465191	-0.928637	0.421755	0.264072	-0.239271	0.258557	0.417491	-0.408323	-0.803198	-0.850757	-0.109543	-1.09526	-1.21624	-0.658199	0.248669	-0.48637	-0.907849	-0.542185	0.595915	0.471011	-0.165821	0.00390976
H3003E08 | Unknown___607@	0.141379	0.288904	-0.203321	0.249349	0.181395	0.906561	0.0358633	-0.0611602	0.0463809	0.0561547	-0.143563	-0.225159	0.202001	-0.0279827	-0.297315	-0.143034	-0.471474	0.816784	0.167754	0.105153	0.314766	-0.0653373	-0.182724	2.31247	-0.368248	-0.445909	-1.19042	-0.405269	0.24144	-0.247238	0.209098	0.383988	0.0170329	-0.384985	-0.133033
H3003E09 | Nudcd1 -- NudC domain containing 1___608@	-0.00162784	0.662657	0.464967	0.445328	0.267628	-0.0112097	0.291172	0.0263444	0.289006	0.302554	-0.125029	0.0344764	0.558311	-0.232622	0.0592563	0.401878	0.399515	-0.565876	0.0957632	0.721533	0.485445	-0.0331102	-0.160231	-0.16326	0.977642	-0.653254	-0.0282524	0.433803	0.550677	-0.145097	0.0482138	0.947649	1.03027	0.333978	0.708914
H3003E10 | Gmppb -- GDP-mannose pyrophosphorylase B___609@	0.00627326	-0.244543	-0.30908	-0.719633	-0.0916425	-0.0715414	-0.125913	-0.0574481	-0.237314	0.198208	-0.0872442	0.0588339	0.0927409	-0.488267	-0.150087	0.190067	0.613042	0.172932	0.742702	0.110869	0.177715	-0.405836	-0.246721	0.0888355	0.0206826	-0.228297	-0.683613	0.31642	0.196198	-0.0626836	-0.163284	0.797206	1.0936	0.345078	0.515553
H3003E11 | 4732418C07Rik -- RIKEN cDNA 4732418C07 gene___610@	0.122868	-0.079532	-0.231499	-0.0253645	-0.482704	-0.528216	-0.166592	-0.635601	0.0890947	-0.147729	-0.636663	-0.0883475	-0.15723	-0.428663	-0.303729	-0.0392936	-0.175369	-0.167697	-0.65544	0.0358759	1.38257	-0.801021	-0.413183	-0.247991	-0.560516	-0.775055	-0.174449	0.213083	-0.186938	-0.514918	-0.634788	-0.0487339	0.132942	-0.297095	-0.323181
H3003E12 | Atl2 -- Atlastin GTPase 2___611@	-0.165722	-0.373836	-0.339081	-0.648389	-0.64947	-0.346014	-0.901766	-0.457126	-0.537217	-0.438981	-0.255467	-0.701348	-0.501058	-0.362862	-0.548387	0.0704893	0.105922	-0.366316	-0.25529	-0.0763376	-0.110521	-0.407697	-0.263923	-0.418024	-0.2137	-0.406659	0.0224989	-0.144335	0.0197338	-0.335919	-0.0967423	0.374505	0.478957	0.187567	0.00579698
H3003F01 | Unknown___612@	-0.22301	0.105516	0.388489	0.0107602	0.0917308	-0.502338	0.418702	0.300398	-0.0573911	-0.243883	0.0808388	-0.313074	0.229624	0.0873804	0.313012	0.391504	1.49123	0.219016	0.0383304	0.0474162	0.295119	0.366813	0.398158	0.866656	0.0267201	-0.153645	0.0396332	0.304474	0.194044	0.137356	-0.513835	0.214104	-0.272884	0.239312	-0.658033
H3003F02 | Rrm2 -- Ribonucleotide reductase M2___613@	-0.717831	-0.711073	-0.957384	-1.0237	0.0281686	-0.449382	-0.478121	-0.594489	-0.95798	-1.39222	-0.985986	-0.850686	-0.796169	-1.2583	-0.785297	1.06726	0.939663	0.418805	0.637127	-1.02399	0.681114	-1.38661	-1.06899	-1.20673	-2.44246	-1.77328	-1.37829	-0.339333	-1.15259	-1.19258	-0.983498	0.583684	1.14146	0.458212	0.269401
H3003F03 | Cilp2 -- Cartilage intermediate layer protein 2___614@	0.102734	0.00352067	-0.108787	-0.0719629	0.0861161	0.0443121	0.0876971	-0.113091	-0.375787	-0.221306	-0.318013	-0.156835	0.104508	-0.542645	-0.327736	0.309159	0.362055	0.00446568	-0.281952	0.775332	0.246695	-0.252025	-0.0899917	-0.193199	-0.364142	-0.585445	0.0338132	0.0561167	-0.213811	-0.0944549	-0.194692	-0.671301	0.228088	-0.369326	-0.0262928
H3003F04 | Gcom1 -- GRINL1A complex locus___615@	0.0888208	0.514869	0.130251	0.0673577	0.189099	0.00281241	-0.17473	-0.331054	-0.0191517	-0.268193	-0.351978	-0.330651	-0.13946	-0.335441	-0.551699	0.301451	0.358277	-0.0124863	-0.247952	0.247373	0.0644155	-0.600743	-0.274576	0.102882	-0.476566	-1.49279	-0.972942	0.106295	0.0531009	-0.239871	-0.498844	0.123666	-0.309885	-1.38651	-0.34599
H3003F05 | Neu1 -- Neuraminidase 1___616@	-0.195182	-0.132319	-0.746971	-0.203237	-0.626064	-0.848634	-0.885374	-0.961826	-0.575251	-0.802674	-0.405741	0.114052	-0.402396	-0.957346	-0.8563	-0.0780616	-0.144366	-0.14306	-0.965963	-0.615499	0.0299876	-0.88222	-0.72191	-0.00967726	-0.661473	-0.31135	-0.568192	0.0048411	-0.478895	-0.640941	-0.764097	-0.706039	-0.263581	-1.15507	-1.3188
H3003F06 | Glud1 -- Glutamate dehydrogenase 1___617@	-0.286445	-0.249988	-1.05913	-0.645614	0.163398	-0.266524	-0.359037	-0.535809	-0.405038	-0.502477	-0.635963	-0.719334	-0.38934	-0.746939	-0.775771	-0.316236	-0.371589	-0.919951	-1.34688	-0.034816	-0.478181	-1.726	-0.971293	-2.05079	-1.79595	-1.57619	-1.20237	-0.621807	-0.952015	-1.31294	-1.11818	-1.097	-0.651989	-1.33375	-1.41515
H3003F07 | Calm1 -- Calmodulin 1___618@	-0.316227	-0.277285	-0.336709	-0.525743	-0.300679	-0.243042	-0.542462	-0.663301	-0.970654	-0.899128	-0.816828	-0.851228	-0.557778	-0.926221	-1.09565	0.0780579	-0.0196583	-0.632351	-0.84277	-0.0787773	-0.875324	-2.17975	-1.62414	-1.1317	-2.45753	-1.35827	-1.12486	-0.72185	-1.33848	-1.73915	-1.40955	-0.294985	-0.41623	-0.835418	-0.675968
H3003F08 | Mtpn -- Myotrophin___619@	0.255259	0.139245	-0.0812956	-0.0472779	0.378165	0.375648	0.375075	0.0800307	0.311523	0.295232	-0.0269762	0.0485053	0.319255	0.0112106	0.124992	0.205934	0.273972	-0.292553	0.0269514	0.181229	-0.00828352	-0.210631	-0.257684	-1.36374	-0.357464	-0.298981	-0.768084	-0.152078	0.161167	-0.238627	-0.393606	0.354702	-0.00582213	-0.136669	-0.0271309
H3003F10 | Id1 -- Inhibitor of DNA binding 1___620@	1.08372	0.888282	1.59919	1.62071	1.63119	1.28346	1.53429	1.32994	1.456	1.58588	1.02009	2.50352	1.86193	1.84201	1.58517	1.49001	1.39527	1.2364	1.59548	1.83574	0.977237	3.19677	2.46301	1.37619	2.37099	0.850579	0.90658	1.71294	1.9314	1.96399	1.74068	0.653149	1.08785	0.716938	0.653429
H3003F11 | Myo1e -- Myosin IE___621@	-0.53248	-0.471766	-0.638992	-0.76141	-0.23994	-0.322705	-0.585434	-0.568591	-0.799177	-0.711767	-0.596075	-1.01653	-0.837736	-1.20355	-0.823695	-0.275277	-0.253833	-0.676403	-0.567904	-0.240552	-0.281416	-1.03944	-0.899073	-0.032065	-1.73942	-1.13019	-0.881463	-0.434598	-0.801632	-0.657187	-0.165661	-0.724884	0.0577982	-0.577958	-0.355045
H3003F12 | Hspa5 -- Heat shock protein 5___622@	1.97008	1.77857	2.785	2.52472	1.97504	1.85425	1.52501	1.2334	1.40068	1.06909	0.315731	0.250093	1.11011	0.205054	0.496237	0.590659	1.169	0.0854206	0.356214	0.667288	0.338911	-0.381913	0.043658	0.958981	1.85164	1.14325	0.918228	0.842685	1.38841	0.505793	0.522298	2.08845	1.97444	0.899516	1.26713
H3003G01 | Transcribed locus___623@	-0.0299128	0.4635	0.272291	0.319056	0.406875	0.58729	0.479225	0.346145	0.397931	0.412189	0.0466954	-0.17165	0.175325	-0.393137	-0.0358879	0.0888275	0.765371	-0.269105	-0.0543033	0.662002	0.408688	0.189111	-0.0794193	-0.1167	0.242611	0.292012	-0.112652	0.137913	0.224186	-0.370806	-0.309284	0.329242	0.375978	-0.385252	0.149796
H3003G02 | Puf60 -- Poly-U binding splicing factor 60___624@	0.0419364	0.129578	-0.213298	-0.0305137	0.171372	0.239789	-0.147792	-0.17745	-0.00574338	0.111511	-0.419709	0.0312333	0.313985	-0.133463	-0.245485	0.550133	0.545432	-0.180705	0.0207898	0.311474	0.248687	-0.636585	-0.519594	1.17101	0.270996	-0.528585	-0.674145	-0.123446	0.26784	-0.284099	-0.30949	0.504492	0.0402436	-0.468699	-0.354841
H3003G03 | Unknown___625@	-0.0546739	0.0111989	0.286069	0.0460062	0.685194	0.34442	0.625363	0.540859	-0.199959	-0.210445	0.0263529	-0.0900451	0.135712	-0.232617	-0.289834	0.136971	0.279191	0.237655	0.401613	0.191863	0.192887	-0.0850377	-0.281751	0.783714	-0.869698	-0.589754	-0.63566	0.311369	-0.442919	0.0190114	-0.15686	0.80378	-0.262242	-0.148822	0.849607
H3003G04 | Pvrl3 -- Poliovirus receptor-related 3___626@	-0.117292	-0.273557	-0.628332	-0.294844	-0.254429	-0.02455	-0.570361	-0.860365	-0.540343	-0.177869	-1.04664	-0.564292	-0.474045	-0.536559	-0.880165	-0.30464	-0.147337	-0.684994	-0.684793	-0.203961	-0.211998	-0.955595	-0.523713	-0.25878	-0.803386	-1.18385	-0.669684	-0.382401	-0.381895	-1.06618	-0.581179	-0.553971	-0.339532	-0.908468	-0.484288
H3003G05 | Unknown___627@	0.0912207	0.373252	0.133741	0.0391459	0.115324	-0.0296473	-0.406486	-0.0975895	0.192732	0.143132	-0.253738	-0.080142	0.163696	-0.441633	-0.0796772	-0.12054	0.259401	-0.12058	-0.101088	0.587126	0.686696	-0.348942	-0.181587	-0.0446716	-0.231951	-0.2925	-1.61737	0.420073	0.14277	-0.749727	-0.473082	0.150775	0.37885	-0.231902	0.177875
H3003G07 | Ercc2 -- Excision repair cross-complementing rodent repair deficiency, complementation group 2___628@	0.000751402	0.267555	-0.109473	0.0658259	0.272334	-0.0946869	-0.0419448	-0.164697	0.199682	0.21871	-0.341255	0.0581346	0.139044	-0.311123	-0.514796	-0.0963415	0.15142	0.0780412	0.100654	0.690193	0.109937	-0.0434844	-0.539964	-0.19061	-0.424827	-0.63677	-0.276442	0.381318	0.0303038	-0.201991	-0.593037	-0.30622	0.263867	0.0851496	0.194992
H3003G08 | R3hcc1 -- R3H domain and coiled-coil containing 1___629@	0.215461	-0.0489547	-0.363733	0.26004	0.0833834	0.133385	-0.000508813	-0.049152	0.0846022	0.0110686	0.0296454	-0.0817002	0.176307	0.0948769	-0.210773	0.0135324	0.213372	0.897304	-0.0354123	-0.359148	0.0509794	-0.111693	-0.0155219	0.658749	-0.312316	-0.3982	-1.42467	0.0498276	0.30136	-0.0227283	0.241416	-0.0888486	-0.015342	-0.31602	-0.266513
H3003G09 | Rps27l -- Ribosomal protein S27-like___630@	-0.124762	0.295279	0.235771	0.298424	0.287867	0.371271	0.10519	0.419003	0.755898	0.762808	0.309241	0.357516	0.742336	0.00271873	0.292892	0.725174	0.654011	-0.10799	0.437175	-0.0973876	0.44846	-0.0650872	-0.44462	0.235073	0.298639	-0.151167	0.139087	0.400341	0.131872	-0.0701314	0.00745974	0.62313	0.636812	0.248997	1.02341
H3003G10 | Mrpl50 -- Mitochondrial ribosomal protein L50___631@	-0.130666	-0.101438	-0.363663	-0.847606	0.228678	-0.1486	-0.773261	-0.491075	-0.153798	-0.24511	-0.370947	-0.0991574	-0.133169	-0.60318	-0.372236	0.0895275	-0.10379	-0.415287	-0.48506	0.361913	0.0206462	-0.26105	-0.18427	-0.295702	0.0706397	-0.755796	-0.430243	0.105976	0.20382	-0.338639	-0.111269	0.0641253	-0.164813	-0.767429	-0.177681
H3003G11 | Unknown___632@	0.26736	-0.0864618	-0.0286161	0.0967174	0.0230807	-0.432171	-0.160746	-0.212789	-0.0808029	-0.200654	-0.518647	-0.321402	-0.348447	-0.612441	-0.496397	0.232186	-0.0629305	0.0385701	-0.614294	0.235437	0.0629474	-0.877244	-0.452138	-0.311828	-0.575543	-0.649428	-0.279825	0.050583	-0.519417	-0.678271	-0.614547	-0.0257445	0.00989955	-0.622385	-0.619616
H3003G12 | Map3k2 -- Mitogen-activated protein kinase kinase kinase 2___633@	0.306764	0.204633	0.130564	0.0774205	0.193702	0.0343331	-0.173821	0.0813109	0.326481	0.2387	0.2623	-0.00511625	0.32574	0.0889918	0.0303529	0.294793	0.328528	0.0757954	-0.0509259	-0.0300686	0.706623	0.162384	0.0107405	0.85236	0.320065	-0.282835	0.668651	-0.0302871	0.218143	-0.192978	0.153949	0.228163	-0.248208	0.536149	-0.201188
H3003H01 | Adcy7 -- Adenylate cyclase 7___634@	-0.285743	0.270992	-0.288448	-0.0128131	0.284944	-0.215535	0.300012	-0.405146	-0.263673	-0.464535	-0.468941	-0.204501	-0.040303	-0.203766	-0.425	-0.0821273	-0.172227	0.0321613	-0.455058	0.424336	0.587698	0.89536	0.599481	1.04707	0.725135	0.110114	0.801123	0.454499	0.512679	0.409958	-0.165633	0.199824	-0.365386	-0.758441	-1.23921
H3003H03 | Wbp4 -- WW domain binding protein 4___635@	0.194885	0.336228	0.00892429	-0.103807	0.0906513	0.112612	-5.84e-05	-0.0858042	0.228696	0.237261	-0.290467	0.197821	0.239261	-0.280116	-0.30595	0.338367	0.263926	-0.196304	-0.395734	1.18325	0.465272	-0.027305	-0.336011	0.11888	0.383124	-0.417384	-0.476185	-0.182437	-0.111491	-0.382895	-0.348872	-0.147151	0.563307	-0.62722	-0.4842
H3003H04 | Otud5 -- OTU domain containing 5___636@	-0.0127696	0.354888	0.161919	0.128396	0.0506234	0.358399	0.250996	0.0445089	0.0399561	-0.0996372	-0.0894372	-0.209434	0.0590165	0.00711393	-0.198114	0.259172	0.176326	0.000328065	-0.153873	0.285437	0.0290697	-0.00160337	-0.0860849	0.109379	0.279746	-0.76565	0.155569	0.244453	0.248724	0.0263201	-0.568315	-0.0883563	-0.281858	-0.51393	-0.102582
H3003H05 | Phkb -- Phosphorylase kinase beta___637@	-0.348236	0.296682	-2.01852	0.327533	0.111528	0.000877122	-0.168083	-0.0753887	0.173165	-0.0993951	-0.168519	-0.0810789	-0.0883438	-0.251084	-0.190056	0.382604	0.231804	0.14369	-0.296886	0.114144	0.36017	0.134421	0.0955932	0.387707	0.144887	-0.628167	-0.193627	0.144738	-0.256632	-0.478733	-0.612712	0.0460467	-0.122881	-1.02262	-0.863153
H3003H06 | 2310014H01Rik -- RIKEN cDNA 2310014H01 gene___638@	-0.0331916	0.0840028	0.0180039	-0.0658517	0.149794	-0.153925	-0.341409	-0.355599	-0.452571	-0.459964	-0.478964	-0.320268	-0.128759	-0.460715	-0.388887	0.441022	0.389375	-0.226988	-0.0514989	0.269898	0.345244	-0.456939	-0.310282	-0.168454	-0.690553	-1.38648	-0.643432	0.0650032	0.0416471	0.0850756	-0.00538252	0.0603631	0.630306	0.17111	0.137324
H3003H08 | Transcribed locus___639@	0.00884832	0.227453	-0.15762	0.0802653	0.18821	0.228814	0.0595951	-0.346453	0.0751155	0.1206	-0.109892	-0.0946958	0.189354	-0.0784622	-0.0197946	0.433549	0.377252	-0.28234	-0.0601493	0.474581	0.244152	-0.228254	-0.18539	-0.219955	0.236361	-1.01289	-0.918562	0.143172	0.0903394	-0.305061	-0.157936	0.355875	0.133918	-0.360261	-0.914943
H3003H10 | Actn1 -- Actinin, alpha 1___640@	0.173769	-0.166428	0.476283	0.366392	0.259516	0.270644	0.30728	0.469878	0.61295	0.472526	0.308681	0.669012	0.468818	0.476633	0.39164	0.504212	0.480494	0.737507	0.499701	0.266217	0.343241	0.445241	0.359189	0.384807	0.313363	0.632503	0.333369	0.350752	0.27103	0.391514	-0.108628	0.671349	0.362088	0.801967	0.621445
H3003H11 | Ubac1 -- Ubiquitin associated domain containing 1___641@	-0.551233	-0.448008	-1.00369	-0.76629	-0.490296	-0.862421	-0.793976	-1.0461	-1.04537	-0.956341	-0.980243	-1.2633	-0.624042	-1.3023	-1.28073	-0.384328	-0.359583	-1.12583	-1.24786	-0.175989	-0.355988	-1.46021	-1.01376	-0.199549	-1.80737	-1.42173	-1.4417	-0.635771	-1.00133	-1.31403	-0.952509	-1.09667	-0.476115	-1.18351	-0.665233
H3003H12 | Tirap -- Toll-interleukin 1 receptor (TIR) domain-containing adaptor protein___642@	0.604718	0.293054	0.589309	0.761495	0.564036	0.37596	0.309595	-0.335814	0.552599	0.565093	-0.0420464	0.255727	0.451543	0.100875	-0.0337328	0.565837	0.501315	0.245611	0.219085	0.524011	0.524729	-0.208051	-0.644537	1.41058	2.20232	-0.0223488	0.257888	0.492231	0.463641	-0.0569796	-0.0266112	0.570686	0.551373	0.0626826	0.269966
H3004A01 | Gjb3 -- Gap junction protein, beta 3___643@	0.0992161	0.467215	0.113199	0.204128	0.0603401	-0.0741803	-0.181834	0.128264	0.0380632	0.0276885	-0.471306	0.0268252	0.257146	0.186827	-0.173549	0.56412	0.418576	0.159631	1.05258	-0.176301	0.29745	-0.109224	-0.338347	0.58544	-0.226402	-0.218336	-0.780869	0.374321	-0.88453	0.0479416	-0.132665	0.975884	0.656161	0.210437	0.178149
H3004A02 | Iscu -- IscU iron-sulfur cluster scaffold homolog (E. coli)___644@	0.206746	0.477496	0.176219	0.120628	0.00808274	0.0960239	0.264973	0.303436	0.172073	0.206865	-0.183533	0.137587	0.164938	-0.00259456	-0.198998	0.543873	0.277226	-0.0325206	0.368903	-0.0709214	0.0746366	0.0122948	-0.622109	0.361428	0.339462	-0.435808	-0.288677	0.418287	0.412561	-0.103975	-0.341773	0.812382	0.78638	-0.403369	-0.284717
H3004A03 | Unknown___645@	-0.0668099	2.21402	0.241977	0.185448	-0.00711695	-0.186864	-0.106639	0.0886125	0.076404	-0.180733	-0.179864	0.0201597	0.133603	0.0879918	-0.11307	0.558954	0.184542	0.426851	0.418775	-0.0226502	0.131331	0.229208	-0.0986321	-0.208383	0.0210346	-0.606665	-0.404869	0.0056634	-0.00884972	0.379053	-0.393725	0.34256	0.156058	-0.0234992	0.262034
H3004A04 | Mgat4b -- Mannoside acetylglucosaminyltransferase 4, isoenzyme B___646@	-0.322177	0.0620923	0.107958	-0.0983648	-0.0390116	-0.00596162	0.0367531	-0.154208	-0.132242	-0.0268351	0.171109	-0.244459	0.140233	0.0209945	-0.0415935	0.261883	-0.692171	0.0352732	0.153243	-0.259728	0.200213	-0.423772	0.120636	-0.346283	-0.188469	-0.127166	0.123288	-0.348431	-0.556936	-0.524505	-0.266537	-0.0793784	-0.251009	0.199271	-0.541891
H3004A05 | Tbrg4 -- Transforming growth factor beta regulated gene 4___647@	-0.177516	-0.233528	-0.609904	-0.16383	0.168531	-0.198503	-0.433453	-0.280212	-0.274634	-0.294915	-0.244527	0.0620317	-0.162262	-0.470579	-0.430974	0.0639977	0.204875	0.0323196	-0.115593	0.282457	-0.0780955	-1.37552	-0.101464	-0.349739	-0.216568	0.072929	-0.112607	0.360957	-0.292515	0.00650605	-0.280906	0.517373	0.510338	-0.16457	0.118641
H3004A06 | Ttc3 -- Tetratricopeptide repeat domain 3___648@	-0.239133	-0.442013	-0.718665	-0.651049	-0.544384	-0.618324	-0.614979	-0.734061	-0.743878	-0.637736	-0.853273	-1.10286	-0.545955	-0.903444	-0.787539	-0.481017	-0.681576	-1.23686	-1.40314	-0.27412	-0.701391	-1.4972	-1.28148	-0.616504	-1.45131	-0.959706	-1.24402	-0.380088	-0.346299	-0.791228	-0.676518	-0.683387	-0.193499	-1.57812	-1.55089
H3004A07 | CDNA clone IMAGE:30738828___649@	0.36176	0.645412	0.533934	0.506122	0.623046	0.57571	0.721242	0.439252	0.614528	0.418274	0.382088	0.685552	0.621027	0.370308	0.323387	0.406382	0.234767	1.35577	-0.36111	0.324606	0.291395	0.341665	0.311344	0.241654	0.983854	0.356429	0.29573	0.138209	0.280999	0.797791	0.10176	0.599263	0.50702	0.706586	0.27896
H3004A09 | Transcribed locus, moderately similar to NP_033852.1 sarcoplasmic/endoplasmic reticulum calcium ATPase 2 isoform b [Mus musculus]___650@	0.377755	-0.14866	-0.000729119	-0.449757	-0.068891	-0.245978	-0.279173	0.020308	-0.0208275	-0.0965881	-0.182568	-0.436727	-0.0208117	-0.342433	-0.416691	-0.501885	-0.0694715	-0.135945	-0.205302	0.0405042	-0.115916	-0.147247	-0.417769	0.374032	-0.239906	-0.0261187	-0.412281	-0.580413	-0.349274	-0.293106	-0.256803	0.215104	-0.0109743	-0.462664	-0.445111
H3004A10 | Rmnd1 -- Required for meiotic nuclear division 1 homolog (S. cerevisiae)___651@	-0.212178	-0.193473	-0.713086	-0.584164	-0.246637	-0.161735	-0.206416	-0.330906	-0.374053	-0.145117	-0.470876	-0.42638	-0.142966	-0.495909	-0.683337	-0.0909838	-0.0913342	-0.839786	-0.819436	0.489077	-0.201862	-0.514209	-0.536134	-0.474093	-0.742993	-0.394747	-0.705076	-0.00509772	-0.1913	-0.604853	-0.824394	-0.370193	-0.374685	-1.16574	-1.3341
H3004A11 | Tceb3 -- Transcription elongation factor B (SIII), polypeptide 3___652@	0.205544	0.275478	0.175096	0.241103	0.0869204	-0.183499	-0.0392849	0.0176181	0.118892	0.226768	-0.664176	0.054415	0.0680299	-0.341669	-0.269954	0.522776	0.238248	0.751174	-0.0917654	0.557465	0.305539	-0.488262	-0.431187	-0.088885	-0.616458	-0.673593	-0.958567	0.0974286	0.0299973	-0.381158	-0.247986	0.14922	0.213227	-0.395641	-0.0313779
H3004A12 | CDNA clone IMAGE:30083193___653@	0.36335	0.399553	0.00259785	0.300054	0.135965	0.0589917	-0.0771146	-0.213997	0.231099	0.106743	-0.816765	0.138957	0.0499482	-0.348847	-0.305259	0.520792	0.620386	-0.293584	-0.293291	0.374792	0.284136	-0.320442	-0.525526	0.332399	0.0388628	-0.940812	-0.0805285	0.125417	0.292688	-0.77003	-0.395157	0.199174	0.0649105	-0.506947	-0.641201
H3004B01 | Transcribed locus___654@	0.307249	0.556249	0.183845	0.144531	0.488487	0.0798147	-0.188147	-0.211258	-0.0932321	-0.019735	-0.115631	0.0443971	0.359045	-0.205885	0.626046	0.406942	0.600488	-0.0229846	-0.103776	-0.220385	0.30541	-0.165448	-0.0191702	0.610396	-0.0369988	-0.150412	-0.470816	0.00418945	-0.0973078	-0.391097	0.0428031	0.406678	0.13529	-0.25854	-0.205409
H3004B02 | Erp44 -- Endoplasmic reticulum protein 44___655@	0.288988	0.414848	0.247221	0.0583887	0.382144	0.206719	0.216881	-0.0964436	-0.0817181	-0.01591	-0.35341	-0.0524764	0.19269	-0.565687	-0.549358	0.534054	0.469291	1.55212	-0.48347	0.261614	-0.147531	-0.766398	-0.52572	0.465074	0.404281	-0.643615	-0.171034	0.118486	0.267742	-0.22025	-0.0193143	0.817515	0.93073	0.0415575	0.258641
H3004B04 | AI464131 -- Expressed sequence AI464131___656@	-0.485012	-0.528381	-0.863544	-0.682512	-0.513269	-0.485228	-0.83045	-1.17753	-0.935804	-0.855565	-1.12983	-0.67606	-0.809113	-1.19683	-1.16381	-0.109568	-0.081617	-1.26897	-0.835303	-0.307037	-0.435166	-1.05586	-0.419003	-0.494704	-1.96162	-1.8806	-0.821514	-0.39386	-0.572176	-1.32359	-0.31991	-0.980834	-0.705196	-0.875544	-1.44491
H3004B05 | Unknown___657@	0.22687	0.122118	-0.0814341	0.0678052	0.60778	0.205261	0.100608	-0.190024	-0.102716	0.150045	-0.139393	0.268217	0.187098	-0.111933	0.069833	0.397578	0.323234	-0.106937	-0.150376	-0.00968907	0.0425439	0.0200622	-0.154978	0.786809	0.440311	-0.406169	-0.327631	-0.241847	-1.14773	-0.298454	-0.0602075	0.303943	0.117405	-0.444106	-0.406754
H3004B06 | Tspo -- Translocator protein___658@	0.696275	0.539298	0.609305	0.400331	1.11324	0.639425	0.585731	0.597031	0.702612	0.793715	0.530007	0.882816	0.701114	0.200687	0.320051	0.79803	1.00842	0.0408024	0.813016	0.0406852	0.374367	0.616455	0.363146	-0.197464	0.579103	0.791171	0.238326	0.465133	0.568848	0.339449	0.249359	0.152193	0.631485	0.282975	0.37819
H3004B07 | Gtf2h5 -- General transcription factor IIH, polypeptide 5___659@	0.111433	0.0133709	-0.0703994	-0.0777281	0.0752206	0.209841	0.0117836	-0.169384	0.0711745	0.101392	0.0470266	-0.0328789	0.0255129	-0.247829	-0.102898	0.331086	0.189952	-0.295376	0.224086	-0.285932	-0.217556	0.0355101	0.330774	0.706607	0.157064	-0.468147	-1.37917	-0.189178	0.0968574	0.109608	0.128127	0.200095	0.0985693	-0.301193	0.095289
H3004B08 | Cdc25a -- Cell division cycle 25 homolog A (S. pombe)___660@	0.0309739	0.166548	0.161267	0.278924	0.158705	0.274631	0.0114877	-0.0171441	0.060767	0.16575	-0.000784303	-0.0443086	-0.00516499	0.230905	0.153362	0.0207621	0.0109154	-0.1788	0.0783514	-0.06508	-0.115196	0.180904	0.124105	0.236634	0.378673	-0.279706	-0.561527	-0.116284	-0.229177	-0.0297939	-0.623132	0.653886	0.111318	-0.173941	-0.919093
H3004B09 | Mrps7 -- Mitchondrial ribosomal protein S7___661@	0.0649294	0.182655	-0.252057	-0.188174	0.0945962	0.0742845	-0.138515	-0.181145	0.0738977	-0.134529	-0.324777	0.123649	0.249472	-0.339384	-0.421973	0.258466	0.389461	-0.171064	-0.320253	0.319991	0.670614	-0.396616	-0.209229	0.637003	0.932357	0.397552	0.199149	0.207147	0.303964	-0.220125	-0.17161	0.499365	0.449327	-0.272007	-0.508976
H3004B10 | Adck2 -- AarF domain containing kinase 2___662@	0.402319	-0.186108	-0.0825264	0.0498739	0.561924	0.374435	0.668914	0.380418	0.170819	0.485578	0.167173	0.183159	0.357853	-0.0658986	0.0466078	0.130415	0.151531	0.167655	-0.0352173	0.666306	0.352345	0.431408	0.000228737	0.663916	0.644409	-0.492649	0.0966788	0.0922945	0.35364	0.329052	0.320552	-0.202549	0.0682727	-0.00928398	-0.068904
H3004B11 | Sh3bgrl2 -- SH3 domain binding glutamic acid-rich protein like 2___663@	0.432551	0.435664	-0.054902	-0.0145056	-0.439738	-0.0267635	-0.431364	-0.645436	-0.274106	-0.0984604	-0.417169	-0.271339	-0.43212	-0.453187	-0.290978	0.258484	0.393982	-0.153269	-0.0236123	0.0150936	-0.0370735	-0.411193	-0.0806361	0.0937112	-0.14364	-0.162353	0.403886	0.109835	-0.0120857	-0.158608	-0.245229	0.328439	0.0737489	-0.149507	0.660074
H3004B12 | Hpn -- Hepsin___664@	-0.707905	-0.298413	-0.935452	-0.575818	-0.88821	-0.31314	-0.987868	-0.943543	-0.850135	-0.744411	-0.739725	-0.6921	-0.632517	-0.939387	-0.859185	-0.10382	-0.058602	-0.888663	-0.797044	0.213688	-0.273512	-0.987917	-0.541841	-0.42225	-1.6347	-1.92288	-1.32468	-0.376836	-0.691811	-1.13302	-0.409196	-0.478429	-0.437673	-1.19059	-1.2454
H3004C01 | Akt1s1 -- AKT1 substrate 1 (proline-rich)___665@	-0.102429	0.126731	-0.0768396	-0.179694	0.297008	0.160428	-0.164736	0.0358678	-0.028759	-0.0387173	-0.0515733	0.0465036	0.224918	0.252168	-0.112222	-0.470938	0.406578	0.383832	0.674106	-0.17188	-0.1268	0.128113	0.570373	0.771838	-0.29419	0.0313274	0.260971	0.133383	-0.726867	0.128065	-0.119493	0.0205015	-0.214164	0.0330513	0.285253
H3004C03 | Unknown___666@	-0.0256542	0.428978	-0.00344781	0.220088	0.301736	0.47326	-0.238921	-0.285158	0.178826	0.117867	-0.169789	0.117491	0.350744	-0.134711	-0.31734	0.481447	0.599567	-0.375969	0.517757	-0.0312774	0.197385	-0.10384	-0.296506	-0.441891	0.104425	-0.754544	-0.592675	0.333372	0.0384976	-0.363958	0.0552789	0.319218	0.491651	-0.430135	-0.278699
H3004C04 | Transcribed locus___667@	0.169779	0.13195	-0.00340956	0.0665245	0.144394	0.687983	0.03816	0.372823	0.567711	0.434139	0.298818	0.217389	0.336602	-0.00489671	0.0551418	0.447201	0.118044	0.82031	-0.0415626	0.115964	0.400899	-0.147163	0.041714	-0.278929	-0.253815	-0.195946	-0.253099	0.11097	0.163621	-0.456128	-0.295897	-0.130156	0.0340851	-0.362651	-0.526006
H3004C05 | Tm9sf3 -- Transmembrane 9 superfamily member 3___668@	0.249119	0.459665	0.491276	0.277415	0.577446	0.393025	0.421049	0.445828	0.583818	0.555193	0.137875	0.645233	0.550041	0.252178	0.270472	0.558644	0.477578	0.0825106	0.0730434	0.966467	0.442648	-0.272393	0.0958479	0.19668	-0.868116	-0.0927513	-0.195897	0.712058	-0.00911869	0.145075	0.00902636	0.777872	0.638764	0.216749	0.130024
H3004C06 | C1qtnf6 -- C1q and tumor necrosis factor related protein 6___669@	-0.0151826	-0.317693	-0.372692	-0.341444	-0.0371264	-0.0540754	-0.200201	-0.277945	-0.50261	-0.342907	-0.582518	-0.721228	-0.326882	-0.503874	-0.324219	0.155885	-0.030145	-0.490697	-0.48987	-0.155043	-0.374242	-0.912145	-0.792767	-0.609206	-1.12833	-1.10453	-0.830705	-0.253336	-0.509449	-0.694941	-0.744793	-0.129438	-0.463622	-0.919382	-0.867966
H3004C07 | Transcribed locus___670@	0.182368	0.517861	-0.172903	0.0784352	0.247143	0.197271	0.158515	-0.155383	0.000547479	0.273205	-0.348227	0.23302	0.00263388	-0.167463	-0.133666	0.702125	0.463069	0.280309	1.67021	0.425596	0.116937	0.0885829	-0.243197	-0.290687	-0.452661	-0.658194	-0.0853268	-0.0808178	0.195821	-0.395302	0.329462	-0.232388	0.319999	0.219232	-0.210821
H3004C11 | Cts7 -- Cathepsin 7___671@	0.290084	0.3744	0.313979	0.167252	0.0952793	0.274474	0.0055824	-0.176028	0.126833	0.483853	-0.195145	0.199237	0.275185	-0.147918	0.312455	0.569504	0.58464	0.361477	0.225137	0.552517	0.609003	-0.241073	0.047646	0.126558	-0.0116493	-0.508093	-0.281856	-0.239024	0.195374	-0.287546	-0.203138	0.0642263	0.123413	-0.319891	0.00931826
H3004C12 | Nt5c3l -- 5'-nucleotidase, cytosolic III-like___672@	0.493056	0.558724	0.287453	0.522717	0.558818	0.598956	0.480219	0.24889	0.667795	0.269806	-0.383294	0.292733	0.627753	0.12588	0.367164	0.121188	0.879167	0.228687	0.492258	0.577387	0.491538	0.567715	0.190576	0.408042	0.573819	-0.497875	0.204803	0.326701	0.596991	-0.233223	-0.263911	0.05639	0.211591	-0.13491	-0.326318
H3004D01 | Slc35e1 -- Solute carrier family 35, member E1___673@	0.149851	0.546256	0.122292	-0.0657924	0.415147	0.13926	0.385963	0.266861	-0.0529346	0.0736003	-0.0911288	0.144723	0.281065	-0.14924	-0.0533742	0.466379	0.673235	0.106933	0.0896314	-0.617832	0.469436	-0.295761	-0.129923	0.705378	-0.0346386	-1.29369	-0.557114	0.107915	-0.190406	-0.0421687	-0.188683	0.879689	0.460518	0.388739	0.198274
H3004D02 | Plaa -- Phospholipase A2, activating protein___674@	0.457584	0.354025	0.2077	0.224197	0.77978	0.246383	0.314295	0.0388435	0.379435	0.347323	-0.0730755	0.20931	0.252623	-0.598367	-0.474267	0.617249	0.51425	0.42649	-0.258655	0.204843	-0.0883179	-0.226961	-0.357947	0.292437	0.732759	-0.217802	-0.316199	0.253801	0.378556	-0.337291	-0.281265	0.0779618	0.678846	-0.0496418	-0.129742
H3004D03 | Tcf7l1 -- Transcription factor 7-like 1 (T-cell specific, HMG box)___675@	0.247576	-0.0114955	0.149214	0.168202	0.162339	-0.028603	0.016359	0.108473	0.129297	0.370788	0.121251	0.0205243	0.0632151	-0.156487	-0.232545	0.271379	-1.2465	-0.434266	0.130964	-0.0773896	-0.0900513	-0.0764494	0.313697	0.179113	0.451614	0.821565	0.767476	0.232371	0.209386	0.252536	0.164608	0.309654	0.428281	0.303781	0.583099
H3004D04 | Diexf -- Digestive organ expansion factor homolog (zebrafish)___676@	0.246513	0.239489	-0.0937528	-0.0372528	0.0642975	0.0981643	-0.220665	-0.215151	0.00318099	0.0503354	-0.291347	-0.0118453	0.199802	-0.62512	-0.213225	0.189374	0.300994	-0.45386	-0.0283933	-0.276606	-0.245114	0.0726032	0.167355	0.465768	0.176195	-0.459515	-0.865707	-0.187898	0.0332865	-0.573403	-0.0915768	0.0824518	-0.0257769	-0.365558	-1.18831
H3004D05 | Sept10 -- Septin 10___677@	0.398242	0.281765	0.371674	0.180173	0.583063	0.32411	0.49189	0.0921601	0.284527	0.416139	0.066917	0.344995	0.41378	0.0986545	0.138112	0.508078	0.653521	0.135173	0.157517	0.407612	0.257528	0.231746	-0.0356036	0.607313	0.0461368	-0.254552	-0.3903	0.0288821	-0.477148	-0.053527	0.213746	0.690224	0.521837	-0.146018	-0.110511
H3004D06 | Ddx3y -- DEAD (Asp-Glu-Ala-Asp) box polypeptide 3, Y-linked___678@	-0.570212	-0.814056	-1.05804	-0.89213	-0.625066	-0.600597	-1.12565	-0.941795	-1.42225	-1.38272	-1.29579	-1.64722	-1.28545	-1.63687	-1.26193	-0.354447	-0.502638	-0.750111	-1.14891	-0.879775	-0.409875	-1.77404	-1.41558	-1.01629	-2.18587	-1.33574	-1.26773	-0.66287	-0.999534	-1.4593	-1.03202	-1.1599	-0.873906	-1.75836	-1.51639
H3004D08 | C530047H08Rik -- RIKEN cDNA C530047H08 gene___679@	-0.0493298	0.234433	-0.177439	0.189958	0.0729185	0.33679	-0.16791	-0.206951	-0.00873114	-0.0102805	-0.1978	-0.057835	-0.0407213	-0.0519099	-0.0926061	0.103404	0.156572	-0.431117	0.173959	0.216783	0.276501	0.185982	0.0767196	0.51124	0.222734	-1.13911	-0.00645828	0.0799113	-0.736476	-0.0930392	-0.17205	0.130904	-0.241521	-0.344986	-1.001
H3004D09 | Unknown___680@	-0.252157	-0.242345	-0.27336	-0.0820378	-0.14913	-0.0372219	-0.323128	-0.268295	-0.557561	-0.470717	-0.534253	-0.515884	-0.616187	-0.578198	-0.65787	0.390844	0.44424	0.204679	0.10266	-0.294361	0.491844	-0.713777	-0.633729	-0.63761	-0.934169	-0.290307	-0.541029	-0.31672	-0.0826162	-0.498176	-0.355675	0.758003	0.494349	0.18221	0.648187
H3004D10 | Eif3a -- Eukaryotic translation initiation factor 3, subunit A___681@	0.283839	0.273567	0.0420523	0.0313292	0.275505	0.185569	-0.134666	-0.106675	0.24255	0.0844879	-0.134396	-0.233235	-0.0992676	-0.226897	-0.458609	0.165488	-0.0575114	-0.269447	-0.349166	0.472345	-0.260832	-0.366314	-0.160257	1.1152	0.637145	-0.216404	-0.323326	0.00419743	0.418514	0.0275007	0.160201	0.374631	0.172676	0.0390481	-0.251687
H3004D11 | Hic1 -- Hypermethylated in cancer 1___682@	0.0725808	0.074315	-0.458059	-0.213285	-0.322815	-0.128233	-0.271147	-0.469086	-0.371836	-0.29854	-0.382779	-0.539208	-0.438422	-0.515999	-0.293329	0.00331351	0.292707	-0.18928	-0.104437	-0.273662	-0.181245	-0.436307	-0.144976	0.306143	-0.549913	-0.932939	-0.878355	-0.484856	0.11827	-0.161495	-0.156731	0.00355773	-0.379596	-0.343493	0.518645
H3004D12 | Rps2 -- Ribosomal protein S2___683@	-0.34555	-0.292389	-0.59501	-0.721234	-0.262471	0.0521904	-0.276161	-0.227848	-0.112538	-0.154905	-0.140039	-0.123428	-0.0724138	-0.309075	-0.371243	0.678621	0.551756	0.535427	0.49972	0.497349	-0.201329	0.111418	-0.126373	0.656045	0.865737	0.221851	0.276011	0.259776	0.222433	0.00860569	0.0638661	0.681748	0.686025	0.556045	0.271975
H3004E01 | Tmem68 -- Transmembrane protein 68___684@	0.17635	0.306698	0.00834021	0.0204529	0.248827	0.322307	-0.249204	-0.00872486	0.349631	0.0491771	0.0159344	0.125187	0.28752	-0.120776	-0.218564	-0.350674	0.270935	0.0339671	0.244792	0.0451811	0.0375133	0.0438991	0.254043	0.894432	-1.19654	0.0345216	0.247016	0.131453	-0.219251	0.0418396	-0.168535	0.611416	0.09838	0.165089	-0.43752
H3004E02 | Transcribed locus, strongly similar to NP_113950.2 cyclin-dependent kinase inhibitor 1B [Rattus norvegicus]___685@	0.327179	0.161593	0.0727086	0.322812	0.0512943	0.0513817	-0.0720804	-0.134033	-0.163419	0.0251479	-0.0132938	0.0750479	0.222408	-0.174168	-0.153061	0.511376	0.528326	-0.146667	0.0563117	-0.117592	-0.33297	-0.216529	-0.110398	-0.42339	-0.587671	-0.461043	-0.282959	0.209703	0.287538	-0.145047	-0.1025	0.000150268	0.525021	0.103577	-0.797929
H3004E03 | Pla2g5 -- Phospholipase A2, group V___686@	0.109092	0.800822	0.106403	0.37446	0.53742	1.18907	0.538772	0.627922	0.858452	0.42013	0.747933	1.2083	1.56483	0.584829	0.960382	0.457255	0.362064	-0.319571	0.394588	0.0877541	0.16747	0.352711	-0.293708	-0.471536	0.248577	-0.586099	-0.470019	-0.291842	0.129565	-0.000926939	-0.292845	0.126382	0.0543008	-0.461992	-0.0563578
H3004E04 | Ivns1abp -- Influenza virus NS1A binding protein___687@	-0.488249	-0.43763	-0.664182	-0.676964	-0.346636	-0.477617	-0.657952	-0.762511	-0.655554	-0.409895	-1.20848	-0.638018	-0.486995	-0.674847	-0.795774	-0.0293393	-0.586268	0.419432	-0.814788	-0.411668	0.14329	-1.19956	-0.726521	-0.596325	-0.87857	-0.785715	-0.354441	-0.348685	-0.254164	-0.816748	-0.597211	-0.49636	-0.393698	-0.637385	-0.70288
H3004E05 | Rps8 -- Ribosomal protein S8___688@	-0.209189	-0.422688	-0.783617	-0.616879	-0.113471	-0.234437	-0.322604	-0.304412	-0.299016	-0.220984	-0.68514	-0.10326	-0.124159	-0.455795	-0.339021	-0.0617276	0.136267	-0.6109	-0.611168	0.761768	0.229007	-0.336869	-0.197708	1.21159	0.115301	-0.0580522	0.450743	0.361681	0.0370924	-0.111887	-0.2819	-0.680631	-0.382311	-0.317704	-0.30186
H3004E06 | Unknown___689@	0.148782	-0.352294	-0.382457	-0.0637655	0.0671049	0.0718144	-0.21572	-0.243819	-0.16918	-0.0968384	-0.557497	-0.206844	0.0880462	-0.261299	-0.593736	0.405228	0.257224	-0.326643	-0.299906	0.581093	-0.138831	-0.464132	-0.632425	-0.0974416	0.252689	-0.369166	-0.429671	0.202845	0.0431117	-0.654769	-0.0854811	0.344971	0.415845	-0.167935	-0.749009
H3004E10 | Suclg2 -- Succinate-Coenzyme A ligase, GDP-forming, beta subunit___690@	0.451143	0.28032	0.325726	0.303975	0.351476	0.505734	0.676026	0.368398	0.285489	0.4492	-0.00143615	0.623846	0.611836	0.152127	0.0970209	0.42763	0.391712	0.0126977	0.210287	0.842062	0.237423	0.00892183	0.21864	-0.174139	0.650436	-0.298301	0.503911	0.0749884	0.221505	0.0329374	0.163607	0.209505	0.481792	-0.517528	-0.594841
H3004E11 | Brpf1 -- Bromodomain and PHD finger containing, 1___691@	-0.0393652	0.187683	-0.221035	0.00540865	0.0427042	-0.0360194	-0.0804118	-0.225225	0.00732806	0.0393937	-0.0804501	0.0338816	-0.149913	-0.236987	-0.018559	0.20877	0.240673	0.0897483	0.625951	0.20574	0.101283	-0.273855	-0.359975	-0.288274	-0.260629	-0.520794	0.136843	0.0937973	0.0222946	-0.166264	-0.0935743	0.25173	0.330587	-0.170179	0.0401712
H3004E12 | Dtx2 -- Deltex 2 homolog (Drosophila)___692@	0.435597	0.539803	0.412943	0.696832	0.314088	0.519233	0.134624	0.107378	0.575358	0.100675	0.136534	0.327254	0.48625	0.120651	0.214278	0.0184548	0.780832	0.178889	0.590157	0.481521	1.57498	0.0990157	-0.164281	-0.274632	0.328164	-0.689824	-0.0646679	0.0947554	0.683332	-0.130049	0.104858	0.00875727	0.264739	0.0568502	-0.127304
H3004F01 | Amz2 -- Archaelysin family metallopeptidase 2___693@	0.102112	0.303023	0.19012	0.328959	0.293707	0.0789794	-0.151695	-0.274062	-0.0992889	-0.25053	-0.293703	-0.131948	-0.0657165	-0.3809	-0.076387	0.332631	0.365877	-0.10154	-0.123132	-0.762032	0.183377	-0.178366	0.114176	0.545236	-0.0514554	-0.289119	-0.294116	-0.186507	-0.413818	-0.357816	0.171455	0.158991	0.469115	-0.172777	-0.14022
H3004F02 | Snrpa1 -- Small nuclear ribonucleoprotein polypeptide A'___694@	0.122507	0.0413421	-0.0692671	-0.0608023	0.721816	0.0372048	-0.267874	-0.366642	-0.235975	-0.245265	-0.396944	-0.200543	-0.178422	-0.748145	-0.571151	0.566651	0.636642	0.320119	0.0340572	-0.418258	0.295372	-0.522156	-0.668873	-0.955006	-0.540037	-0.791803	-0.401838	0.00709884	0.0529702	-0.45998	-0.204865	0.599156	0.482388	-0.399923	-0.0868838
H3004F04 | Klhdc4 -- Kelch domain containing 4___695@	0.245479	0.380817	0.128651	0.123982	0.187685	0.362476	0.111286	-0.0095764	0.130141	0.246744	0.0244335	0.0541163	0.210449	-0.151535	-0.0242177	0.468656	0.353302	0.127812	0.904899	-0.292767	-0.245372	-0.0313447	0.175371	0.525618	0.135585	-0.0688837	-1.77404	0.0214599	-0.259001	0.312804	-0.388668	-0.00155105	0.355381	0.272733	-0.610324
H3004F05 | Bfar -- Bifunctional apoptosis regulator___696@	0.0722494	0.0947556	0.0599101	0.263244	0.166475	0.181698	0.107663	-0.0088542	0.15842	0.317604	-0.0570662	0.0126491	0.230932	0.0818692	-0.00575685	0.340569	0.167994	-0.165534	-0.138221	0.418116	0.356687	-0.09165	-0.0867661	0.636637	0.221952	-1.4631	-0.648829	0.152461	0.58808	-0.420282	-0.0478088	0.218874	0.114795	-0.415585	-0.512004
H3004F06 | Dcps -- Decapping enzyme, scavenger___697@	0.0594717	-0.155925	-0.349858	-0.324488	0.203082	0.229377	-0.345572	-0.250616	-0.12124	-0.149378	-0.221685	0.0335644	-0.130202	-0.676556	-0.521583	0.263551	0.283191	-0.239521	-0.239327	-0.417846	0.0894991	-0.0539886	-0.19108	-0.460025	0.245892	0.215577	-0.678332	-0.0514829	0.061258	-0.339146	0.0732473	-0.186675	-0.0422987	-0.362434	-0.347708
H3004F07 | Ptp4a2 -- Protein tyrosine phosphatase 4a2___698@	0.599171	0.692451	0.671255	0.571486	0.69401	0.859295	0.620696	0.515958	0.874538	0.863649	0.510149	0.107859	0.20962	0.0676251	0.186378	0.719695	0.924256	0.184691	0.698851	-0.233008	0.451678	-0.133067	0.205666	0.176271	0.773444	-0.321161	0.311838	0.509177	0.608291	0.549345	0.048357	1.27043	0.923722	0.637285	1.20222
H3004F08 | Transcribed locus, strongly similar to NP_997675.1 60S ribosomal protein L18a [Rattus norvegicus]___699@	-0.0931555	-0.237869	-0.67327	-0.381249	0.0508208	0.107892	-0.534237	-0.132614	-0.131621	-0.022697	-0.0776732	0.0950508	-0.0414198	-0.140188	-0.186055	0.0968524	0.0202427	-0.182552	-0.395616	0.0985336	0.20721	-0.321105	-0.14092	0.443517	0.072718	-0.413651	0.348983	0.30232	-0.210388	-0.162305	-0.208703	-0.0260804	-0.42693	-0.449433	-0.604571
H3004F09 | Ssrp1 -- Structure specific recognition protein 1___700@	-0.369379	-0.301321	-0.125729	-0.26861	-0.00546319	-0.0099476	0.10084	0.11652	-0.0745211	0.0655474	-0.0830799	0.124285	0.0521353	0.0342093	0.0209903	0.0301166	-0.00736085	0.215103	0.0544697	-0.858084	0.439352	0.143796	0.256872	-0.548644	0.368958	0.924995	0.333691	0.256268	-6e-05	0.0933233	0.00750347	0.380283	-0.179934	0.0841307	0.625544
H3004F10 | Unknown___701@	0.630019	0.250414	0.200949	0.212547	0.589658	0.32647	0.118896	0.257889	0.329916	0.648903	0.0170101	0.19464	0.105411	-0.0750294	-0.145067	0.49341	0.363979	-0.00074227	-0.0294883	0.442272	0.0606355	-0.0636001	-0.0810695	0.686548	1.13202	0.123874	0.372155	0.0693212	0.406575	-0.00856298	0.353508	0.634376	0.597037	-0.0258491	-0.218527
H3004F11 | Transcribed locus___702@	0.241625	0.277185	0.0412016	0.273397	0.206035	0.204978	0.00161814	-0.0205731	0.212441	0.31208	-0.00616911	-0.0751795	0.0747602	0.148836	0.116137	0.139679	0.861947	0.0723998	0.290828	-0.175277	0.164535	0.146872	0.198519	0.82269	-0.130677	-0.40199	0.260916	0.185612	0.0979487	-0.211762	-0.371703	0.378948	0.0659406	-0.139198	0.300292
H3004F12 | Rusc1 -- RUN and SH3 domain containing 1___703@	-0.0119442	0.0434977	-0.329895	-0.290781	-0.590035	-0.0499944	-0.477201	-0.672958	-0.406458	-0.409264	-0.490078	-0.286333	-0.307064	-0.460007	-0.550484	0.267208	0.12147	-0.130203	0.0217851	0.320146	-0.316658	-0.473873	-0.127736	-0.713934	-0.296878	-0.711049	-0.654852	0.042142	-0.157124	-0.59325	-0.0258706	-0.068993	-0.803242	-0.531006	-0.758081
H3004G01 | Gnaq -- Guanine nucleotide binding protein, alpha q polypeptide___704@	-0.11506	-0.113166	-0.369741	-0.254847	0.15064	-0.069959	-0.659915	-0.465882	-0.24123	-0.512942	-0.893416	-0.449258	-0.245316	-0.63393	-0.549289	0.0975799	-0.0513462	-0.589273	-0.463258	-0.185182	-0.329949	-1.49908	-0.734989	0.193856	-2.65187	-0.952232	-0.54237	-0.258926	-0.988002	-0.695314	-0.47226	-0.343716	-0.310542	-1.02208	-0.960562
H3004G02 | Bbip1 -- BBSome interacting protein 1___705@	0.513572	0.478188	0.0706872	0.134343	0.553596	0.489965	0.0728671	0.23718	0.337338	0.425209	0.0400056	-0.00373886	0.381651	-0.124166	0.151794	0.31716	0.261766	-0.499736	-0.0508356	0.15289	-0.00811034	0.32108	-0.0555367	-0.0217768	0.0808313	-0.168989	-0.402831	-0.0179338	0.453637	-0.217104	-0.166859	-0.280423	0.245247	-0.814512	-1.32691
H3004G03 | Unknown___706@	0.00514772	0.769462	-0.0357133	0.158315	0.0970165	0.330646	-0.219314	0.091437	0.121282	0.1298	0.129377	0.0458726	0.146582	0.0106525	-0.0775113	0.464153	0.409997	-0.0435511	0.287261	0.0132213	0.101096	0.121531	0.075425	-0.375351	-0.236983	-0.665796	-0.32661	-0.347388	-0.07447	-0.0774031	-0.125816	-0.342539	0.34064	0.0424305	0.0159213
H3004G05 | Unknown___707@	0.436714	0.287805	-0.195016	0.0030268	0.0130196	0.0566146	-0.168734	-0.271609	0.349649	0.025111	-0.181878	0.256141	0.23064	-0.172141	-0.490354	-0.396509	0.504636	-0.247711	0.307134	0.60164	0.415358	0.325508	0.356069	0.0344398	0.607018	-0.55267	-0.114715	0.493974	0.0191033	-0.469446	-0.493011	0.0484077	0.466455	0.0171487	-0.346336
H3004G06 | Unknown___708@	0.215233	-0.411097	0.185569	0.292564	-0.0372666	0.22922	0.508162	0.290678	-0.0951926	-0.0851251	0.044797	-0.0425391	0.331817	0.172875	-0.244354	0.363835	0.334857	0.337922	0.387805	0.246784	-0.191792	0.261587	0.141542	-0.279402	-0.101744	-2.19496	0.504777	-0.149702	0.0972733	-0.167563	-0.139274	0.504355	0.136563	-0.0599586	-0.326721
H3004G07 | Tmod3 -- Tropomodulin 3___709@	-0.209436	-0.29639	-0.569719	-0.331652	-0.35047	-0.353116	-0.574116	-0.632253	-0.649264	-0.439277	-0.961995	-0.632424	-0.696563	-0.751483	-1.09678	0.0682696	-0.163405	0.189869	-0.565233	0.343878	-0.0509322	-1.29769	-0.907352	-0.454091	-1.25059	-0.897966	-1.17754	-0.0496081	-0.446156	-0.864262	-0.493786	0.247663	-0.122421	-0.235021	0.0228267
H3004G08 | Tnfrsf9 -- Tumor necrosis factor receptor superfamily, member 9___710@	0.189858	-0.00160206	-0.312721	0.034162	0.0399318	-0.524442	-0.49947	-0.360433	-0.365377	-0.0222301	-0.437628	-0.0920007	-0.338683	-0.559336	-0.534547	0.807958	0.356129	-0.88306	-0.0019576	0.100079	0.206222	-0.456162	-0.374979	-0.62423	-0.2861	-1.11594	-0.285649	-0.156753	-0.168629	-0.806826	-0.461012	0.475259	0.450483	-0.045468	-0.145014
H3004G09 | Umps -- Uridine monophosphate synthetase___711@	0.295814	0.235228	0.00739967	0.0550721	0.485331	0.334396	0.198562	0.311303	0.351597	0.128848	0.00258682	0.57944	0.297688	0.0375133	-0.039088	0.844254	-0.601983	0.244801	0.886932	0.633218	0.452667	-0.146325	-0.13921	-0.158545	0.509131	-0.622492	-0.244651	0.287171	-0.601938	-0.137591	-0.141201	0.545798	0.151604	-0.323513	-0.418788
H3004G10 | Fbxw11 -- F-box and WD-40 domain protein 11___712@	0.395985	0.385087	0.34113	0.419613	0.348921	0.426614	0.196536	0.146036	0.22478	0.352173	-0.070822	0.374469	0.414321	0.114531	0.0236902	0.427929	0.46005	-0.0191123	0.0725505	0.465348	0.177617	0.20402	0.0455666	0.189544	0.878686	0.00444502	0.676901	0.463021	0.476336	0.327914	0.327666	0.361681	0.953544	-0.00762544	0.0381087
H3004G11 | Rpl29 -- Ribosomal protein L29___713@	-0.310648	-0.32847	-0.447364	-0.619519	-0.346003	-0.605985	-0.453614	-0.375084	-0.171902	-0.154046	-0.49351	-0.176063	-0.412845	-0.530475	-0.126443	0.075994	0.0569285	-0.279891	-0.00393317	-0.180609	0.0738116	-0.428211	-0.123742	-0.109002	0.106986	-0.318779	-0.431428	-0.106142	-0.0916195	-0.336411	-0.0600088	-0.129362	-0.16406	-0.200935	-0.0157717
H3004G12 | Rpsa -- Ribosomal protein SA___714@	-0.124554	-0.374729	-0.326593	-0.135554	0.163642	-0.138566	0.0530975	0.0392146	0.0373292	0.16141	-0.0263635	0.115805	0.133548	0.0828665	0.0962655	0.590881	0.868241	0.0828585	0.0705009	-0.12743	-0.0184778	-0.475952	-0.143299	-0.14589	0.16895	-0.433879	-0.180963	-0.110797	0.181815	-0.063192	-0.151156	0.0537394	-0.0781674	0.050844	-0.0904378
H3004H01 | Pdcd5 -- Programmed cell death 5___715@	0.103591	0.148121	-0.442669	-0.15478	0.0197728	-0.149377	-0.0884435	-0.203295	-0.0731462	-0.251756	-0.222929	-0.0860205	-0.115754	-0.587922	-0.320579	-0.0723887	0.0845493	-0.308455	-0.510997	-0.641777	-0.153507	-0.330111	-0.247605	0.385032	-0.297424	0.149566	0.541574	0.0975287	-0.691056	-0.293115	-0.570539	0.0613877	-0.110181	-0.38295	-0.428501
H3004H02 | Cmtm8 -- CKLF-like MARVEL transmembrane domain containing 8___716@	0.187774	0.000543842	-0.209966	-0.137317	0.51629	0.0138936	-0.326965	-0.401163	-0.246391	-0.396257	-0.487699	-0.236823	-0.151143	-0.768464	-0.82579	0.568772	0.495833	-0.125499	-0.626059	-0.462315	0.101117	-0.782154	-0.509868	-0.90553	-0.422179	-1.50939	-0.850101	-0.281722	-0.24147	-0.937317	-0.623772	0.040856	0.291098	-1.82365	-0.776655
H3004H03 | Snrpf -- Small nuclear ribonucleoprotein polypeptide F___717@	-0.11446	-0.0545912	-0.212789	-0.00708055	0.393872	0.0825264	0.040573	-0.343496	0.161375	0.113537	-0.173699	0.058934	-0.12063	-0.247217	-0.42135	0.0945229	0.115	-0.285579	-0.49598	-0.313758	0.0289387	0.107818	-0.0790308	0.879892	0.114696	-0.518894	-1.01868	-0.25258	-0.00668106	-0.229651	-0.0280792	0.255857	0.0512216	-0.333552	0.0927494
H3004H04 | Ddx52 -- DEAD (Asp-Glu-Ala-Asp) box polypeptide 52___718@	0.491281	0.464014	0.145308	0.176349	0.489197	0.27388	0.139639	0.149304	0.352464	0.276637	-0.0294938	0.235238	0.365591	-0.12618	-0.0435016	0.459502	0.416949	-0.463134	0.403762	0.240099	0.183646	0.406351	0.089704	1.23645	1.4002	0.297606	-0.284213	0.660991	0.499485	0.209358	-0.0240041	0.837004	0.764661	-0.0404172	-0.832555
H3004H05 | Ddx3y -- DEAD (Asp-Glu-Ala-Asp) box polypeptide 3, Y-linked___719@	-0.322481	-0.313584	-0.531984	-0.216087	-0.502006	-0.874508	-0.761231	-0.983999	-1.12774	-1.34951	-1.31918	-1.23109	-1.03847	-1.43254	-1.16551	-0.270057	-0.249875	-0.983425	-1.21442	-0.409476	-0.615452	-1.92914	-1.74391	-0.36387	-2.05774	-1.43712	-1.20263	-0.766292	-0.964921	-1.30286	-0.760528	-0.77558	-0.895221	-1.33032	-1.76949
H3004H06 | Prmt1 -- Protein arginine N-methyltransferase 1___720@	0.427116	0.191667	0.0539594	-0.0254637	0.312034	0.0937882	0.2029	0.139527	-0.0796524	0.0725659	-0.00300055	0.331872	0.223125	-0.149736	-0.163073	0.466367	0.299233	-0.0287012	0.219635	0.146451	-0.287522	0.417747	0.460545	0.427526	0.630464	-0.207066	-0.352635	0.0487213	0.334512	-0.208309	-0.0324735	-0.297559	0.181436	-0.287165	-0.253504
H3004H07 | Rrp12 -- Ribosomal RNA processing 12 homolog (S. cerevisiae)___721@	0.233624	0.365654	-0.174989	-0.0435112	-0.146737	-0.0132499	-0.35138	-0.690585	0.0377932	-0.0211096	-0.245671	-0.00448323	-0.0291342	-0.357567	-0.340735	0.446583	0.359158	-0.386943	0.178851	0.377366	0.133907	-0.332741	-0.287661	0.0503655	0.98626	-0.382632	0.0781334	0.316864	0.0631264	-0.390183	-0.688055	0.215876	0.75158	-0.584647	0.563001
H3004H08 | A2m -- Alpha-2-macroglobulin___722@	-1.26422	-1.31233	-1.20777	-1.91021	-1.70949	-1.18038	-2.11415	-2.32249	-2.35408	-2.18881	-2.23951	-2.02203	-1.92175	-2.39355	-2.29614	-1.16133	-1.02786	-2.51654	-2.48284	-0.712518	-0.912629	-2.67695	-1.7968	-1.23918	-3.83233	-3.13645	-2.59733	-1.63223	-1.87049	-2.68996	-1.23475	-1.82991	-2.23463	-2.92481	-2.29124
H3004H09 | Unknown___723@	0.366067	0.365867	0.17355	0.445294	0.313267	0.174903	0.0882421	-0.0364985	0.18382	0.535806	0.0954101	0.11491	0.176364	-0.0768848	-0.125618	0.306337	0.336041	-0.0763741	-0.199438	0.181421	0.770635	-0.207823	-0.340607	-0.569463	0.401467	-0.100966	-0.0567375	0.441589	0.343064	-0.363009	-0.114819	0.376537	0.500249	-0.721485	-0.402902
H3004H11 | Nsmce1 -- Non-SMC element 1 homolog (S. cerevisiae)___724@	0.336622	0.346757	-0.0318699	0.0593144	0.759496	0.639741	0.199284	0.193173	0.44637	0.518178	0.122161	0.55269	0.57341	0.196249	-0.129056	0.915907	0.996005	0.296038	0.735271	-0.0186045	-0.0936688	0.320518	0.00610456	1.09816	0.999867	-0.713628	-0.24305	-0.105027	0.520308	-0.0197323	-0.00538184	0.857664	0.693182	0.0444531	0.783416
H3004H12 | Unknown___725@	0.528692	0.0953873	0.714817	0.334639	-0.0750007	0.125566	0.281273	0.607914	0.0800017	0.130652	0.487827	0.395135	0.150895	0.652948	0.555466	0.516633	0.58512	1.42831	1.05117	0.318185	-0.386202	0.311981	0.165656	-1.42512	-2.00496	-0.700387	-0.52031	-0.516115	-0.285205	0.0211722	0.153009	-0.157304	-0.210961	0.159208	0.103444
H3005A01 | Ift74 -- Intraflagellar transport 74 homolog (Chlamydomonas)___726@	0.0123712	0.377795	0.157178	0.384353	0.233454	0.37763	0.415806	0.306247	0.645744	0.619247	0.25201	-0.667762	0.533551	-0.531111	0.38034	0.339646	0.443504	-0.0394261	0.164657	0.525728	0.23275	0.172707	0.200684	-0.218808	0.755839	-0.3096	-0.172558	0.513159	0.517516	-0.177369	-0.277857	0.266695	0.0994836	-0.267758	0.792368
H3005A02 | 4933437F05Rik -- RIKEN cDNA 4933437F05 gene___727@	0.526043	0.0664162	0.179365	0.187945	0.174759	0.0536905	0.0128554	0.0183398	0.0784691	0.408791	0.00617417	0.269997	0.293183	-0.140201	0.140042	-0.146891	-0.587448	0.111418	0.0534039	0.0368129	0.58928	0.0890364	-0.387097	0.800418	0.566063	-0.350865	0.0652588	0.441978	-0.202642	-0.424272	-0.596889	0.452049	-0.00861632	-0.583932	-0.113709
H3005A04 | Transcribed locus___728@	-2.69038	-2.52891	-5.2916	-4.85156	-4.51217	-4.78233	-5.40185	-6.20381	-5.78026	-5.85968	-3.58873	-5.97476	-5.25107	-5.60899	-5.5883	-4.1218	-4.48027	-4.34784	-6.12645	-2.69431	-2.28287	-5.41597	-4.60734	-4.95825	-8.66679	-5.65777	-5.47687	-4.27967	-5.46688	-6.91761	-7.39437	-5.48907	-4.98081	-5.72391	-6.42482
H3005A05 | Psg22 -- Pregnancy-specific glycoprotein 22___729@	0.256406	0.27804	0.0457414	0.245645	0.0964099	0.131328	0.00740539	-0.155626	0.428111	0.369488	0.0764799	0.0100977	0.441189	-0.48397	-0.0921873	0.37576	0.564223	0.131553	0.164474	0.557806	0.548366	0.170854	-0.106594	0.00836138	0.433432	-0.690369	-0.142356	-0.414876	0.342391	-0.528951	-0.450209	0.417741	0.32843	-0.331352	0.68273
H3005A06 | Dnajb6 -- DnaJ (Hsp40) homolog, subfamily B, member 6___730@	0.534239	0.364739	0.56615	0.200665	0.240608	0.120506	0.172822	0.0285417	0.40979	0.544501	-0.123002	0.425764	0.232488	-0.0872556	0.00793676	0.375172	0.22331	-0.171695	-0.296372	0.352255	0.389893	-0.447837	-0.385702	-0.127005	0.5732	0.134528	-0.564051	-0.174663	-0.291913	-0.236493	-0.243619	0.24148	-0.0188328	-0.460863	-0.280246
H3005A07 | Unknown___731@	0.381179	0.240807	-0.346936	-0.107125	0.288316	0.246338	-0.0204702	-0.113453	0.30539	0.371314	0.0227261	0.480326	0.381239	-0.303673	-0.158541	0.150144	0.510268	-0.0661866	0.012149	-0.0335585	0.813856	0.0795573	-0.136638	0.261366	0.66837	-0.784766	-1.67046	0.339521	-0.906634	-0.335381	-0.276293	0.549962	0.518042	-0.332154	-0.179939
H3005A08 | Elf1 -- E74-like factor 1___732@	0.358604	-0.426195	-0.58924	-0.200161	-1.64448	-1.36707	-0.61327	-0.662032	0.286485	-0.0581302	0.139165	-0.720135	-0.37964	-0.0886795	-0.410087	-0.0153458	-0.24951	0.680635	-0.0472277	-0.189719	0.715147	0.01968	-0.221237	-0.0141013	-0.0627923	-0.0592778	-0.406171	0.161242	0.421592	0.22492	0.00772352	0.356612	0.18759	0.487935	0.436859
H3005A09 | Gclc -- Glutamate-cysteine ligase, catalytic subunit___733@	0.00813621	0.109911	0.194955	0.0481866	0.288034	0.0467372	0.377281	-0.284647	0.254067	0.206936	-0.0595679	-0.209281	-0.0601163	-0.307591	-0.140891	0.0277841	0.40509	-0.258196	-1.3229	0.149653	0.162483	-0.159595	-0.341408	0.0408224	0.690373	0.327721	0.133602	-0.00112218	0.252076	-0.27554	-0.0704475	-0.0700308	0.127786	-0.287013	0.936338
H3005A10 | Gm15428 -- PCNA-associated factor pseudogene___734@	-0.28237	-0.396438	-1.16529	-0.685568	-0.117737	-0.178896	0.0890299	-0.534824	-0.615926	-0.388693	-0.970394	-0.808215	-0.716307	-0.87511	-0.88956	0.47143	0.347385	-0.208796	-0.216472	0.100574	0.181061	-1.42456	-0.799789	-0.706931	-1.16404	-1.39565	-1.38898	-0.402869	-1.30775	-1.08883	-1.02815	0.4066	0.201154	-0.291017	-0.0409067
H3005A11 | Transcribed locus___735@	0.286832	0.241944	-0.0395272	0.19757	0.198174	-0.154989	0.426439	-0.290144	0.197691	0.134646	-0.0989599	0.340837	0.201409	-0.119056	0.060075	0.361768	0.533216	0.0645892	0.289701	0.472248	0.607647	0.032881	-0.264887	0.0655304	0.387722	-0.63079	-1.16026	0.392935	0.467943	-0.118386	-0.223722	0.0576806	-0.091907	-0.369382	0.170205
H3005A12 | Uhrf1bp1 -- UHRF1 (ICBP90) binding protein 1___736@	-0.000183231	-0.170359	0.00191208	-0.0727075	-0.32281	-0.0800043	0.128585	-0.735417	-0.231434	0.0771657	0.184905	-0.201999	-0.155054	-0.0737017	-0.109718	0.359489	0.0931586	0.0108819	0.134567	0.00694529	0.336927	-0.108621	-0.376533	-0.0738217	0.412913	0.139458	0.391303	-0.0760806	0.195696	-0.00403997	-0.406856	0.182757	0.531367	-0.107902	-0.0195015
H3005B01 | Rnf220 -- Ring finger protein 220___737@	-0.17769	0.243609	-0.215877	0.133381	0.22946	0.0145497	0.113229	0.35798	0.107437	-0.0785967	0.0121705	0.159998	0.158244	-0.144933	0.16944	-0.227143	-0.0886874	-0.297505	-0.0312639	0.0482352	0.247724	0.333025	0.493032	-0.982635	0.434346	-0.466639	0.46307	0.446034	-0.289364	-0.0988551	-0.100692	0.0504613	-0.351123	-0.340191	-0.614515
H3005B03 | Txnrd1 -- Thioredoxin reductase 1___738@	0.521176	0.667263	0.781392	0.821973	1.10031	1.31589	1.2796	1.34464	1.7476	1.96914	1.31731	0.830426	0.894769	0.733038	0.75374	1.0362	0.904447	0.943556	1.53574	0.109478	0.243923	0.492087	0.101569	1.54849	2.06547	1.16289	0.858415	0.817066	1.1314	0.935879	0.670822	0.818255	1.28386	1.27681	1.38007
H3005B05 | Fam73b -- Family with sequence similarity 73, member B___739@	-0.0620142	0.0935495	-0.106154	0.114823	-0.0394914	-0.262086	-0.162704	-0.0806605	-0.178625	-0.285367	-0.0330042	0.125102	-0.0348919	-0.16964	-0.184289	-0.182173	-0.057124	-0.347588	-0.433196	-0.0676336	0.347653	-0.131034	-0.0244073	-1.46263	-0.116446	-0.285253	0.336356	-0.0747801	-0.270427	-0.456173	-0.431063	0.467322	-0.10081	-0.653472	-0.50266
H3005B06 | Ppat -- Phosphoribosyl pyrophosphate amidotransferase___740@	0.252657	0.253381	0.0597074	0.0821456	0.0748455	0.207373	-0.0783349	-0.070973	0.136246	0.732108	-0.176351	0.331741	0.197631	-0.300508	0.0695115	-0.744364	0.459014	0.0877051	-0.0822104	0.574152	0.924376	-0.02898	-0.518101	-0.28017	0.439869	-0.177473	0.165784	0.371523	0.127597	-0.342177	-0.0471623	0.469422	-0.175432	-0.423067	-0.583905
H3005B09 | Unknown___741@	-0.290403	0.132406	0.198019	0.359222	0.0377361	-0.105088	0.378882	0.340663	0.369399	0.187509	0.234919	0.111048	0.179724	0.26844	0.0559526	-0.0898967	-0.266596	-0.272069	0.0216014	0.34942	-0.0313871	-0.00339236	0.0734846	-0.309709	0.0478462	0.242083	0.108906	-0.035935	-0.351656	0.479834	-0.325757	0.517627	0.260794	0.410878	-0.388025
H3005B10 | Bms1 -- BMS1 homolog, ribosome assembly protein (yeast)___742@	0.178488	-0.373447	0.12185	-0.137472	-0.126164	-0.00764104	-0.320756	-0.228725	-0.0467459	-0.292048	-0.164603	-0.323954	-0.247624	-0.266872	-0.498741	-0.0108042	-0.15247	-0.221332	-0.271123	-0.255227	-0.180226	-0.134167	-0.357005	-0.195856	0.351458	-0.562919	-0.07356	0.204715	-0.0447464	-0.264949	-0.0582685	0.120973	0.0392551	0.0292135	-0.212497
H3005B11 | Transcribed locus___743@	0.159119	-0.106507	0.381132	0.104856	-0.0600278	-0.133252	0.556061	0.0643782	0.247722	0.028932	0.311695	-0.0855707	-0.162405	-0.0322598	-0.141177	0.0105636	0.357227	0.210545	0.525848	0.598069	-0.487953	0.478355	0.0576989	0.270464	0.82249	-1.42499	-0.503478	0.0104647	0.110415	0.313197	-0.422896	0.550674	0.23383	0.113112	0.343962
H3005B12 | Peg10 -- Paternally expressed 10___744@	0.319859	0.203779	0.336056	0.293139	-0.390367	-0.02307	-0.249472	-0.0478495	-0.789787	-0.808321	-0.761617	-0.877637	-0.823301	-0.587779	-0.820356	0.577635	0.185236	0.128389	0.384278	0.170336	-0.412497	-1.2509	-0.745174	-0.744266	-2.48728	-1.41327	-0.803961	-0.15207	-1.03138	-0.908551	-0.648564	-0.618956	-1.18522	-1.03774	-0.206114
H3005C01 | Rap2b -- RAP2B, member of RAS oncogene family___745@	-0.00215363	0.128686	0.0341061	0.152326	0.110664	-0.051079	0.14357	0.158207	0.16979	0.362033	0.144006	0.450884	0.221775	-0.406624	0.16146	0.0547147	0.378937	0.0068667	0.204009	0.186921	0.123449	0.0903331	0.079636	-0.45038	0.316887	-0.0786141	-0.38195	0.0339528	0.132884	-0.251121	-0.312751	0.0876126	-0.147666	0.391331	0.737451
H3005C02 | Arl5a -- ADP-ribosylation factor-like 5A___746@	0.043642	-0.127493	0.0349276	-0.131392	-0.131302	-0.374825	-0.109801	-0.46097	-0.298666	-0.328829	-0.620211	-0.588827	-0.244831	-0.558269	-0.266026	-0.658047	-1.05091	-0.437533	-0.485321	-0.100612	0.124315	-0.648839	-0.615304	-0.466621	-0.431838	-0.393512	-0.774274	0.219861	-0.576109	-0.453674	-0.413093	0.0582469	-0.249783	-0.58045	-0.38533
H3005C03 | Mrpl21 -- Mitochondrial ribosomal protein L21___747@	-0.0102997	-0.149029	-0.394217	-0.32076	0.137871	0.121524	-0.160245	-0.384017	-0.0957272	0.0610435	-0.166968	0.0591889	-0.081822	-0.203082	-0.24974	0.244615	0.0667285	-0.360108	-0.273493	-0.0768198	0.340652	-0.403674	-0.30803	0.187756	0.312635	-0.302341	-0.193359	0.224799	-0.145817	-0.208956	0.0431807	0.178362	-0.0513623	-0.419889	-0.215546
H3005C04 | Transcribed locus, strongly similar to NP_974802.1 unknown protein [Arabidopsis thaliana]___748@	0.0724505	-0.0259578	-1.23024	-0.91641	-3.2855	-2.70035	-2.77545	-1.53022	-0.810642	-1.06064	-0.757785	-1.29635	-0.872721	-1.34701	-1.13604	-0.602698	-0.665462	-0.64079	-1.03811	-0.228487	-0.172675	-0.812743	-0.744096	-0.254833	-0.93245	0.103555	-0.45775	-0.235755	-0.200034	-0.640484	-0.262893	-0.276186	0.160791	-0.0857074	-0.342414
H3005C05 | Trio -- Triple functional domain (PTPRF interacting)___749@	0.0297625	0.0132957	0.00281958	0.0973241	-0.0941161	-0.254123	-0.249135	-0.278866	0.22866	0.0750146	-0.12201	-0.24546	-0.013535	-0.59906	0.0150821	0.281397	0.367925	0.175981	-0.25481	0.166213	-0.0385703	-0.649091	-0.645582	-0.467999	-0.495669	-0.522045	-0.252706	0.33243	-0.0417248	-0.563898	-0.375322	0.084174	0.0915186	-0.421453	0.368929
H3005C06 | Anapc5 -- Anaphase-promoting complex subunit 5___750@	-0.492932	-0.767958	-1.22032	-0.950894	-0.201287	-0.658241	-0.429646	-0.648223	-0.76421	-0.600658	-0.714064	-1.04577	-0.800098	-0.820341	-0.708076	-0.0112577	-0.234534	-0.493557	-0.616297	0.0353484	0.125662	-0.942975	-0.426259	0.0407363	0.0977313	-0.265269	-0.478293	-0.376702	-0.451603	-0.356493	-0.377568	0.0871916	-0.278083	-0.388834	-0.176315
H3005C07 | Ubap2 -- Ubiquitin-associated protein 2___751@	-0.160942	-0.638166	-0.637696	-0.451418	-0.410886	-0.571588	-0.260371	-0.325411	-0.468819	-0.443512	-0.210104	-0.494587	-0.61387	-0.262659	-0.257645	-0.497872	-0.0495284	-0.0156789	0.0637272	0.373573	0.0537048	-0.0936034	-0.117324	-0.411013	-0.0269421	-0.425889	-1.04173	-0.238052	0.0608786	-0.210499	-0.06885	0.185858	0.293908	0.0243134	0.297689
H3005C09 | D2hgdh -- D-2-hydroxyglutarate dehydrogenase___752@	-0.0925601	0.394505	0.0804015	0.145876	0.510225	0.420501	0.434819	0.518298	0.866697	0.760551	0.28557	-0.130805	0.67965	-0.0219654	0.58301	0.451924	0.380285	-0.505037	-0.601223	0.147812	0.459241	0.56788	0.362367	0.395403	0.963336	0.337385	0.189777	0.839105	0.472595	-0.138738	0.206212	0.0902987	0.0963617	0.0955646	0.736839
H3005C10 | Sgsm1 -- Small G protein signaling modulator 1___753@	0.145347	0.137575	-0.13108	0.0415052	0.0505658	-0.0975718	-0.03706	-0.330214	-0.297209	0.129591	-0.443503	-0.246035	-0.444887	-0.448067	-0.284758	0.259669	0.241175	-0.157069	-0.183726	0.353343	-0.114718	-0.35979	-0.584186	-0.477821	-0.739662	-0.783679	-0.845564	-0.262223	-0.381078	-0.234204	-0.503717	-0.172383	-0.154839	-0.338943	-0.172073
H3005C11 | Wdr5 -- WD repeat domain 5___754@	-0.00108132	0.0169485	-0.222671	-0.123434	0.278273	-0.0713286	-0.0925244	-0.215096	0.0204995	0.0792179	-0.0158889	0.303865	0.00588502	-0.126037	0.106422	0.421947	0.328553	0.00999575	0.17345	0.15084	0.601741	-0.0190073	-0.127392	0.0610633	0.308836	0.627044	-0.23628	0.273064	-0.145783	-0.125107	-0.197335	0.128597	-0.140295	-0.346783	-0.103932
H3005C12 | Trim28 -- Tripartite motif-containing 28___755@	0.193777	0.0552338	0.194724	0.252078	0.14483	0.17754	0.484375	0.540571	0.327846	0.260858	0.323442	0.195415	0.263941	0.083489	0.332191	0.825397	0.733026	0.206495	0.604408	0.321213	0.287857	0.325349	0.115437	0.194448	0.766892	-0.339897	-0.00635164	0.159183	0.349846	0.264905	0.146547	0.172948	0.273813	-0.049125	0.221479
H3005D01 | Dpp4 -- Dipeptidylpeptidase 4___756@	-0.092032	-0.00339951	-0.0177172	0.0934596	-0.629781	-0.839949	-0.711101	-0.528533	-0.662916	-0.940031	-0.61916	-0.341213	-0.253557	-0.534273	-0.56203	-1.23886	-0.100741	-0.194842	-0.317815	-0.0777783	0.0688916	-0.532889	-0.740834	-1.55103	-1.27508	-0.89536	-0.160236	-0.538186	-0.724189	-0.708068	-0.592677	-0.298125	-0.758877	-0.985613	-1.14694
H3005D02 | Nfe2l1 -- Nuclear factor, erythroid derived 2,-like 1___757@	0.156754	0.139271	0.253111	0.143455	0.0272671	0.124276	0.0108975	0.13125	0.264993	0.163915	-0.0468872	0.204739	0.0788099	-0.00704352	0.35529	-0.0204537	0.0609002	-0.192091	-0.363196	0.287545	0.863007	0.17839	0.00137037	-0.378951	1.40645	0.405445	0.278135	-0.0631209	0.406071	0.356613	0.1669	0.890483	0.756379	0.396832	0.360576
H3005D03 | Umps -- Uridine monophosphate synthetase___758@	-0.0773026	0.0253814	0.00683753	-0.0331611	0.102846	0.352467	0.0533026	0.126159	0.0990482	0.189119	0.07011	0.233582	0.29822	0.054251	-0.25555	0.449315	0.624751	0.440673	0.296109	0.345067	0.385182	0.292879	-0.15882	0.693042	0.716126	0.0669516	0.291409	-0.133145	0.454808	-0.0636469	-0.318187	0.503858	0.649157	-0.197343	0.0115877
H3005D04 | Rpl17 -- Ribosomal protein L17___759@	0.224892	0.17595	-0.374369	-0.00186	0.0483122	-0.0806965	-0.230481	-0.343412	-0.0752387	0.12251	-0.246151	0.118964	0.253623	-0.333617	-0.355579	-0.449887	-0.253089	-0.684015	-0.959951	0.306957	0.36725	0.00239247	0.00683278	0.531777	0.548772	-0.447051	-0.203044	0.354411	0.323135	-0.246195	-0.273416	-0.061577	-0.144673	-1.21638	-0.441316
H3005D08 | Pwp1 -- PWP1 homolog (S. cerevisiae)___760@	0.0924776	0.255113	0.136082	-0.00793424	0.317182	0.464181	0.168028	-0.00318722	0.091824	-0.0168729	-0.0121022	0.149064	0.298426	0.0929642	0.0416818	0.811055	0.244187	0.21203	0.320854	0.949317	0.475426	-0.0599027	0.0145108	0.329292	1.22016	-0.466648	-0.181633	0.237161	0.174643	-0.0144057	0.203117	0.182539	0.468077	-0.0670805	0.195537
H3005D09 | Prss57 -- Protease, serine 57___761@	-0.123459	0.231275	-0.0516571	0.112663	0.0416327	0.132368	-0.360197	-0.364183	-0.0690556	-0.378654	-0.411115	0.110361	0.0750557	0.0904609	-0.0770341	0.166417	0.0137846	-0.0989605	-0.222978	0.429329	0.630978	0.0149746	-1.31071	-0.00266142	-0.149872	-0.797118	-1.03057	0.394298	-0.215659	-0.237256	-0.265086	0.638971	0.232931	0.0972568	-0.733414
H3005D10 | Sema3e -- Sema domain, immunoglobulin domain (Ig), short basic domain, secreted, (semaphorin) 3E___762@	0.320734	0.504453	-0.0223571	0.276931	0.314221	0.515799	0.0179133	0.292056	0.661826	0.166275	0.177266	0.874263	0.702906	0.105279	0.172621	0.797878	1.0215	0.832805	0.788737	0.0339846	0.71671	0.153128	-0.215662	-0.10357	1.57277	-0.359674	-1.4001	0.228368	0.190606	-0.115277	-0.129259	0.927273	1.17683	0.839891	0.295531
H3005D11 | Trim8 -- Tripartite motif-containing 8___763@	0.507677	0.427206	0.641289	0.400503	0.526976	0.71216	0.523512	0.315471	0.672218	0.569496	0.412007	0.610782	0.570369	0.44701	0.676308	0.361954	0.361384	0.382282	0.39043	0.599117	-0.43281	0.794952	0.529762	-0.150474	1.11459	-0.00914692	0.17485	0.257645	0.787269	0.563299	0.754543	-0.34688	0.12397	0.317522	0.459646
H3005D12 | Bicd2 -- Bicaudal D homolog 2 (Drosophila)___764@	-0.0215629	0.0762807	-0.0683479	0.124701	0.124328	-0.0452984	-0.0830872	-0.104731	-0.226356	-0.253545	-0.309401	-0.210637	-0.050847	-0.0448153	-0.239398	0.706474	0.257704	-0.158617	0.160333	0.623892	0.3804	-0.246198	-0.442907	-0.838216	0.0816396	-0.751831	-0.76643	0.499833	0.00342253	-0.462358	-0.287145	0.459576	0.600418	-0.182183	0.419788
H3005E01 | BC016495 -- CDNA sequence BC016495___765@	-0.173961	0.236951	-0.118908	0.108724	0.166264	0.0591071	-0.0135672	0.126659	0.0747428	0.0980473	-0.216034	0.0968123	0.0349006	-0.730189	-0.156432	0.00981954	0.748323	0.00369013	-0.0458004	0.481082	0.434024	0.0392429	-0.0743919	-0.297689	-0.192682	-0.28152	-0.221366	0.475148	0.0606137	-0.487432	-0.378606	0.319771	-0.0852208	-0.317914	0.546461
H3005E04 | Atp5b -- ATP synthase, H+ transporting mitochondrial F1 complex, beta subunit___766@	-0.474423	-0.491595	-0.938554	-0.851362	-0.59969	-0.874328	-0.795749	-1.18991	-1.51662	-1.07329	-1.19824	-1.31398	-0.794149	-1.16022	-1.34534	-0.385563	-0.485109	-0.665797	-1.34335	-0.384949	-0.24666	-0.845343	-1.65911	-0.986998	-1.60507	-1.96728	-1.56857	-1.15765	-1.3533	-2.25903	-1.87887	-0.650603	-0.631948	-0.782633	-1.57082
H3005E05 | Transcribed locus, strongly similar to NP_081525.1 TLC domain-containing protein 2 [Mus musculus]___767@	-0.0868464	0.603026	0.883479	0.375332	0.199311	0.32292	0.237027	0.23313	0.53293	0.450872	0.0588713	-0.119897	0.343794	-0.436765	0.234735	0.245181	0.231668	-0.191294	-0.0859707	0.330196	0.243898	-0.52394	-0.581157	0.19019	0.87966	-0.776512	0.0423275	-0.146021	0.43962	-0.342744	-0.296527	0.530214	0.38428	-0.334449	0.585337
H3005E06 | Unknown___768@	0.943355	0.641968	1.36818	0.906624	1.63135	0.583625	2.32776	1.92256	0.524755	0.854409	1.09224	1.26311	1.05925	1.58306	1.92678	1.39693	1.2217	1.20464	1.39151	0.732667	0.389899	1.84475	1.88303	-0.300639	0.248443	0.0481104	-0.0731089	-0.0842384	0.559924	2.061	1.74513	0.286977	0.734112	1.16126	1.26542
H3005E07 | Transcribed locus___769@	0.32142	0.00412821	-0.015374	-0.0190216	0.142573	-0.0251888	-0.0605307	-0.271888	0.0652655	0.211075	0.0933042	0.324632	0.0841833	-0.190638	-0.0744067	-0.374828	0.55121	0.210421	0.108698	0.570372	0.280159	-0.380416	-0.302644	0.136272	0.556935	-0.786413	-0.432704	0.434727	0.228427	-0.0842982	0.180845	0.623437	0.204143	0.573578	-0.197453
H3005E08 | Abce1 -- ATP-binding cassette, sub-family E (OABP), member 1___770@	0.43999	0.112402	-0.0473319	0.011292	0.676296	-0.0076257	0.0544548	-0.109671	0.10569	0.246872	-0.00113241	-0.0476688	-0.103286	-0.323985	-0.239412	0.311703	0.212926	-0.00276986	-0.280109	-0.0781515	0.207633	-0.21305	-0.201293	0.193448	0.0444499	-1.32743	-0.837777	-0.00228051	0.0242442	-0.507072	-0.189686	0.619373	0.531034	-1.12095	0.00283001
H3005E09 | Aldh7a1 -- Aldehyde dehydrogenase family 7, member A1___771@	0.432484	0.541329	0.567431	0.439803	0.465587	0.701703	0.550973	0.705288	0.735225	0.749652	0.560765	1.43672	1.10116	0.235075	0.505005	0.81181	0.817083	0.0499008	0.951528	0.453217	0.516571	0.844183	0.468462	0.0813563	-0.0342034	-0.305489	-0.452632	-0.124844	0.107395	0.437028	0.0227305	0.445667	0.318634	0.306265	0.425192
H3005E10 | Atp1b1 -- ATPase, Na+/K+ transporting, beta 1 polypeptide___772@	0.609191	0.739704	0.325354	0.0196899	0.647145	0.05516	0.168413	0.152041	0.0288263	0.206397	-0.0927819	0.11478	-0.0139196	-0.225321	-0.264262	0.0704472	0.129368	-0.170495	-0.455264	0.404292	0.309096	0.0115076	-0.304107	-0.0907649	-0.113158	-0.779859	-0.730485	0.18955	0.044306	-0.608704	-0.404826	0.0447273	0.012715	-0.629549	-0.549528
H3005E12 | Zfp644 -- Zinc finger protein 644___773@	-0.287252	0.109872	0.0214007	0.262196	-0.0972475	-0.151335	-0.060533	0.706515	0.0808113	-0.155633	0.414016	-0.255052	-0.135178	0.0314267	-0.165886	-0.172002	0.317036	-0.0627086	0.48976	0.143918	-0.110419	0.522322	0.407623	0.0826619	-1.03993	-0.114885	-0.626864	0.12118	0.213555	0.384546	-0.277426	0.28221	0.082461	-0.240028	-0.0314569
H3005F01 | Transcribed locus___774@	-0.244573	-0.00135026	0.106333	0.159325	-0.0810276	0.0745086	-0.0611256	-0.312189	-0.221489	-0.4056	-0.279127	0.00653675	0.00702938	-0.334777	-0.168316	-0.421574	0.184208	0.124839	0.0352197	0.0198179	-0.0567332	-0.238896	-0.326049	-0.995827	-0.756459	-0.0893438	-0.475756	0.354653	0.0965485	-0.304993	-0.465394	0.421163	0.613985	-0.0691789	-0.332622
H3005F02 | Hnrnpc -- Heterogeneous nuclear ribonucleoprotein C___775@	0.0445339	0.1137	0.196741	0.0612246	0.190612	0.164922	0.0651758	-0.0358206	0.410705	0.30725	-0.0685068	0.372932	0.305974	0.285255	0.213658	0.0380818	0.311055	0.127232	0.154807	0.517411	0.847286	0.299784	0.288393	-0.424639	0.520832	-0.370502	-0.040223	0.441115	0.135722	0.00313025	-0.128938	0.502907	0.527223	0.0747929	-0.967291
H3005F03 | Ttr -- Transthyretin___776@	-2.67187	-2.32402	-3.23562	-3.27363	-3.18798	-3.51246	-3.8486	-4.01635	-3.98587	-3.87348	-3.23301	-4.23343	-3.67111	-3.39714	-4.05509	-2.47111	-3.00154	-3.17326	-4.35171	-1.83709	-2.15226	-4.78614	-3.4129	-3.11011	-7.17195	-3.73118	-3.39933	-2.38914	-3.62925	-4.20663	-4.09004	-3.7495	-3.29505	-3.85475	-3.40563
H3005F05 | Transcribed locus___777@	-0.180411	0.633735	-0.104502	0.0979917	0.200455	0.157305	-0.0558367	0.105747	0.189362	0.111398	0.160974	0.162755	0.334618	-0.318786	0.180929	0.123629	0.249705	-0.0868199	-0.0548638	0.40168	0.37267	0.0604416	0.246025	-0.798313	0.377593	0.239651	0.286802	0.488708	-0.205603	-0.14923	-0.234803	0.71016	0.425538	-0.257937	-0.761925
H3005F06 | Irak1 -- Interleukin-1 receptor-associated kinase 1___778@	0.374042	0.586055	0.339585	0.334247	0.394184	0.554061	0.428886	0.242926	0.554114	0.475378	0.376475	0.657296	0.64582	0.372025	0.537986	0.474605	0.469744	-0.159994	0.0721743	0.449325	-0.25646	0.410836	0.200094	-0.018358	0.855919	-0.127387	0.135901	0.496386	0.502619	0.257081	0.087837	0.204019	0.388644	0.113084	-0.144358
H3005F09 | Bag6 -- BCL2-associated athanogene 6___779@	-0.00289016	0.0773972	0.00147579	0.0934048	0.104187	-0.280261	0.0845802	0.31886	-0.0037134	0.0141702	0.0124341	-0.100674	0.202904	0.143841	0.213554	0.306263	-0.0978944	-0.481855	0.245788	-0.0376897	0.0625891	0.261198	0.457148	0.130712	0.114729	0.3074	-0.0393462	0.4261	0.335568	0.580568	0.0973802	0.0528135	-0.311388	0.0153385	-1.08871
H3005F10 | Rnf187 -- Ring finger protein 187___780@	-0.167369	0.0180994	0.140841	-0.2895	0.0971107	-0.136172	-0.108848	0.121129	0.135259	0.291311	-0.143164	0.198316	0.133776	-0.00776602	0.153	0.13615	0.200334	-9.1e-05	0.00899519	-0.0105114	0.149715	-0.0131708	0.243972	-0.461623	0.0546594	0.0972633	0.0076352	-0.224696	0.431933	-0.200578	-0.207026	0.153126	0.29457	-0.380447	-0.186544
H3005F11 | Pafah1b2 -- Platelet-activating factor acetylhydrolase, isoform 1b, subunit 2___781@	0.184345	0.174888	0.562986	0.135732	0.201618	0.16552	0.0319774	-0.120289	-0.0185618	0.08459	0.300049	-0.159721	0.0665567	-0.499353	-0.171809	0.399675	0.19959	-0.132898	-0.228728	0.236349	0.384423	-0.315387	-0.168615	0.713471	0.0659223	-0.437404	-0.0155518	0.547517	-0.0304543	-0.0213008	-0.303052	0.468724	0.37382	-0.339267	-0.109269
H3005F12 | Unknown___782@	0.20972	0.0668058	-0.121288	-0.0104088	-0.332886	-0.232789	-0.597427	-0.824464	-0.191426	-0.0709064	-0.471974	-0.107523	-0.0186976	-0.704368	-0.351194	0.15435	0.213655	0.313872	-0.169269	0.235858	0.044367	-0.178056	-0.0965898	-0.440131	-0.376866	-0.746553	-1.12848	0.584624	-0.228378	-0.500558	0.227044	-0.217135	0.262914	-0.100103	-0.403076
H3005G01 | Gpd2 -- Glycerol phosphate dehydrogenase 2, mitochondrial___783@	-0.0136575	0.0259782	-0.019363	-0.0152437	0.184121	0.145337	0.083545	-0.0233972	0.356246	0.339399	0.119917	0.135835	0.316249	-0.386585	0.104915	-0.511639	0.279461	0.192754	-0.0292356	0.333308	-0.0957639	-0.238901	-0.197287	-0.0630085	0.175391	-0.184505	0.0217781	0.392781	0.219581	-0.333718	-0.226575	0.156127	0.148854	-0.200843	0.5655
H3005G02 | Stt3a -- STT3, subunit of the oligosaccharyltransferase complex, homolog A (S. cerevisiae)___784@	0.344145	0.161157	0.125308	0.038745	0.126531	0.250555	0.845769	0.53251	0.232236	0.171788	0.196362	0.344118	0.266837	0.19135	0.333388	0.294353	0.219572	0.432311	0.192335	0.204617	-0.130395	0.403376	0.347327	0.287872	0.61826	0.411661	-0.164861	0.499378	0.047676	0.275666	0.237103	1.25547	0.505525	0.595088	1.36869
H3005G03 | Unknown___785@	0.197531	-0.0739508	-0.191318	-0.312581	-0.296781	-0.0681327	-0.108945	-0.0535692	0.050077	0.0490298	-0.118679	-0.0458591	-0.0324679	-0.326675	0.00730823	-0.156875	-0.222335	-0.362154	-0.415056	-0.50607	0.0819309	-0.492661	-0.410913	-0.351355	-0.646117	0.0180763	-1.14987	-0.399413	-0.937162	-0.251862	-0.145157	0.0227407	0.143894	-0.137456	-0.00682642
H3005G05 | Usp39 -- Ubiquitin specific peptidase 39___786@	-0.0525104	0.436286	0.110369	0.268003	0.283481	0.351311	0.141475	0.150059	0.48234	0.374035	0.106919	-0.18088	0.391234	-0.34592	0.299431	0.607059	0.712972	-0.135429	0.463304	0.34048	0.140692	-0.131085	-0.40512	0.294159	1.11485	-0.0757389	0.428181	0.57351	0.467734	-0.460155	-0.298278	0.362379	0.704237	0.0249496	0.605719
H3005G06 | Ppib -- Peptidylprolyl isomerase B___787@	0.444486	0.261939	0.0130549	0.00590685	0.773332	0.675775	0.637142	0.472812	0.048399	0.165738	-0.0784717	0.211671	0.193654	0.0880623	0.345577	0.488103	0.372828	-0.0150121	-0.100989	0.28378	0.196806	-0.579998	-0.349475	-0.364075	0.563286	-0.475558	-0.702903	-0.290872	0.015918	-0.232618	-0.285602	-0.101346	0.147027	-0.387463	-0.0170744
H3005G07 | Foxn2 -- Forkhead box N2___788@	0.607572	0.276837	-0.238063	-0.00329397	-0.00704205	0.0446482	-0.0511294	-0.0554913	0.231875	0.174375	0.192317	0.25418	-0.0741806	-0.0905419	0.0263946	0.0965411	0.0735209	-0.0111704	0.0247412	0.444287	0.220486	-0.137065	-0.265175	0.120254	1.08593	-0.525578	-0.338889	0.447755	0.394196	0.0363221	-0.049692	0.495146	0.0154294	0.347548	0.238722
H3005G08 | Uchl5 -- Ubiquitin carboxyl-terminal esterase L5___789@	0.292439	0.113704	-0.0261567	-0.0096657	0.166079	0.174655	0.0350774	-0.119376	-0.0269062	0.0292957	-0.0615687	-0.349548	-0.152383	-0.374129	-0.151319	0.264247	0.0102607	-0.200473	0.10562	-0.265023	0.0276838	-0.281852	-0.709058	0.171887	-0.381988	-0.477514	0.4769	-0.374535	-0.0709251	-0.510194	-0.387985	-0.0257918	0.489684	-0.676293	-0.0520268
H3005G09 | Gab1 -- Growth factor receptor bound protein 2-associated protein 1___790@	0.182914	0.388443	0.00746262	0.21089	0.281755	0.358951	0.167308	0.288642	0.192473	0.112802	-0.00321855	0.468713	0.322179	-0.206863	-0.189166	0.183878	0.413613	-0.0128802	0.215612	0.486756	0.350296	0.520291	-0.156457	-0.229392	-1.18516	0.408025	-0.505374	0.177039	0.0928452	0.414067	-0.102316	-0.135142	-0.0581929	-0.293302	0.53911
H3005G10 | Transcribed locus___791@	-0.0950154	-0.163547	-0.409507	0.159433	-0.46432	-0.273847	-0.421407	-0.300186	-0.0308623	0.190155	-0.144986	-0.166398	0.0472815	-0.205282	-0.351391	-0.260738	-0.0730206	1.21336	-0.280141	0.478603	0.220276	-0.193569	-0.0513916	0.307454	0.0129007	-0.27324	-0.107554	-0.262791	0.0290789	-0.261915	-0.526691	-0.13488	-0.198762	-0.067324	-0.307775
H3005G11 | Unknown___792@	0.276353	0.268018	0.0402812	0.239537	0.195192	0.184769	0.0811869	0.188387	0.375277	0.356626	-0.0337025	0.075347	0.153652	-0.145769	-0.0875572	0.393764	0.442278	0.635414	0.606437	0.102122	0.104911	0.30188	0.0591141	0.38806	2.16387	-0.00723208	0.458558	0.836882	0.656856	0.417745	0.325996	1.10161	1.39098	0.983109	0.719819
H3005G12 | Mars -- Methionine-tRNA synthetase___793@	-0.136482	0.421348	0.575142	0.284876	0.0333363	0.173007	0.0884974	-0.0493474	0.0351474	-0.123724	0.134449	0.0364907	0.0939179	0.108943	-0.107839	0.0310919	0.473515	0.25659	0.547761	0.364552	-0.288688	0.51588	0.241495	0.255842	1.22168	1.00772	-0.41489	0.19719	0.155411	0.32357	-0.194665	0.513675	0.746551	-0.229317	0.38902
H3005H01 | Unknown___794@	-0.237401	0.161887	-0.114967	0.21772	0.0460525	-0.192914	0.20333	0.0835037	0.102086	-0.14628	0.0929654	0.152732	0.184353	0.10865	-0.0412005	-0.144128	-0.0665781	0.0157344	0.190916	0.044452	0.0746658	0.181305	0.23263	-0.449801	0.0399374	-0.533369	-0.411742	0.338549	-0.522305	-0.194843	-0.268885	0.659488	0.169362	-0.198913	-0.313305
H3005H02 | Pdcd10 -- Programmed cell death 10___795@	0.180258	0.100465	0.040466	0.0893588	0.0994421	0.244795	-0.0869659	-0.0902862	0.142875	1.00102	-0.547634	0.061233	-0.0105607	-0.24479	0.248383	-0.47479	0.194451	-0.17405	-0.173563	0.290112	0.930951	-0.182166	-0.256818	-0.267113	0.0740906	-0.672485	-0.41948	0.0412639	-0.0534495	-0.176884	-0.354068	-0.0315802	0.215399	-0.349934	-0.422997
H3005H03 | Rab18 -- RAB18, member RAS oncogene family___796@	0.279393	0.210617	0.100119	0.178909	0.185437	0.0217352	0.0950905	-0.0325376	0.554305	0.488827	0.0004346	0.379877	0.308479	0.106592	0.148821	0.00500327	0.229124	-0.160332	-0.232236	-0.0755884	-0.180879	-0.122136	-0.529869	0.667324	-1.22375	-0.126448	-0.544518	0.318315	0.24323	-0.199232	-0.240846	-0.11131	0.114675	-0.275923	-0.0550578
H3005H05 | Thoc7 -- THO complex 7 homolog (Drosophila)___797@	-0.198055	0.0802388	-0.250967	0.136932	0.182664	0.201123	0.112377	-0.0600238	0.138875	0.135274	-0.10937	-0.0228157	0.117417	-0.0918752	-0.0814912	-0.136569	-0.0955173	-0.100056	-0.480813	0.28832	0.418219	-0.378874	-0.304934	-1.61877	-0.164726	-0.00488851	-0.591721	0.0873172	-0.296452	-0.384003	-0.423067	0.439175	0.14494	-0.195415	-0.23723
H3005H06 | Transcribed locus___798@	0.182562	0.0106104	0.220672	-0.10264	-0.118574	-0.0695351	-0.32503	-0.334534	0.013569	-0.311073	-0.366668	-0.293395	0.0574259	-0.311691	-0.4315	0.0824957	-0.0130367	-0.289683	-0.583718	-0.000354106	-0.50991	-0.779678	-0.675814	-0.615043	-1.07295	-0.587058	-0.779288	-0.566879	-0.389017	-0.644217	-0.495952	0.417494	0.0973338	-0.526169	-0.453496
H3005H07 | Smap2 -- Stromal membrane-associated GTPase-activating protein 2___799@	0.263743	0.221114	0.207163	-0.061813	0.250693	0.163985	0.199755	-0.0231345	0.0460803	0.0216261	-0.134422	-0.0218445	0.00105934	-0.316168	-0.0707842	0.156287	0.180475	0.0532172	0.148243	0.423155	0.270963	-0.169721	0.00149698	-0.573574	-0.655872	-0.971136	-0.32773	-0.0472531	0.044072	-0.0850981	0.162201	0.0986579	-0.121029	-0.534625	-0.0615327
H3005H08 | Vldlr -- Very low density lipoprotein receptor___800@	-0.584104	-0.422181	-0.239245	-0.317868	-0.297549	-0.420581	-0.611294	-0.966174	-0.552848	-0.562937	-0.677115	-0.826999	-0.832016	-0.77479	-0.915556	0.174883	-0.393591	-0.811755	-0.717502	0.382231	-0.00486674	-1.10853	-0.876972	0.33585	0.0320672	-0.619867	-0.998388	-0.242506	-0.238996	-0.708116	-0.181451	0.0901686	-0.00468175	-0.548488	-0.0154491
H3005H09 | Plekha7 -- Pleckstrin homology domain containing, family A member 7___801@	-0.0072137	0.384032	0.211521	0.397408	0.753023	0.418585	0.315388	0.535352	0.629141	0.873632	0.449936	0.928211	1.12567	0.433445	0.382886	0.230004	0.393365	-0.173602	0.832989	0.395885	0.498026	-0.0113515	0.381085	0.139679	0.460431	-0.78751	0.525857	0.258862	0.151039	0.0276467	-0.293388	0.587507	0.692993	-0.167179	-1.32678
H3005H10 | Eef1d -- Eukaryotic translation elongation factor 1 delta (guanine nucleotide exchange protein)___802@	-0.220304	-0.183679	-0.162346	-0.415354	0.109786	-0.282836	-0.345924	-0.261568	-0.11712	-0.126604	-0.102622	0.402597	0.53991	0.0847868	-0.0742561	0.159941	0.573275	0.131491	0.260464	0.388169	0.238637	0.14372	-0.0474054	-0.487975	0.373972	0.312431	-0.651148	0.14421	-0.0193482	-0.0619923	-0.149365	0.767603	0.798929	-0.153431	0.241283
H3005H11 | Mtdh -- Metadherin___803@	0.223132	0.300602	0.632704	0.280587	0.519599	0.296571	0.422195	0.111744	0.549478	0.58607	0.639459	0.509611	0.51529	0.142056	0.308166	0.434934	0.229783	-0.141075	-0.0424458	0.429177	0.0521705	0.437781	0.482567	0.979646	1.39692	0.293827	0.744494	0.864584	0.265489	0.492279	0.472758	0.349892	0.302583	-0.0808816	-0.0214745
H3005H12 | Son -- Son DNA binding protein___804@	0.0974596	-0.00191443	0.114028	-0.231173	-0.536229	-0.534256	-0.598887	-0.565588	-0.0573665	-0.169522	-0.0651168	-0.26422	0.01945	-0.316216	-0.205433	-0.576834	-0.282939	-0.226062	0.0977158	-0.00911989	-0.549014	-0.00801828	-0.378659	-0.920643	-0.38578	0.273527	-0.411038	0.600185	-0.212075	-0.0367949	-0.254655	-0.0593977	-0.00768684	0.297315	-0.202702
H3006A01 | Arfgef1 -- ADP-ribosylation factor guanine nucleotide-exchange factor 1(brefeldin A-inhibited)___805@	0.322455	0.341481	-0.0346606	0.153213	0.188585	0.194769	0.212281	0.030284	0.236597	0.150456	-0.0977384	0.155016	0.134862	-0.106119	-0.140548	0.380293	-0.0369691	-0.327143	-0.287592	0.259474	0.106596	0.0373258	-0.426379	0.259751	1.1686	-0.161145	0.0995902	0.497441	0.346503	-0.0959959	0.446786	0.274232	0.49124	0.0978617	-0.484828
H3006A03 | Unknown___806@	0.49405	0.179551	0.230203	0.451812	-0.275771	-0.232576	0.0506793	-0.046206	0.0433945	-0.133482	0.17014	-0.0704952	-0.200824	-0.0755454	-0.0484917	0.0732792	0.269994	0.332037	0.344261	-0.281578	-0.26596	0.0547922	-0.124377	-0.758255	-1.19742	-0.617541	-0.403852	-0.796782	-0.0761216	0.107469	-0.24548	0.578819	-0.119368	0.349591	0.316793
H3006A04 | H2-Ke2 -- H2-K region expressed gene 2___807@	0.133715	0.12343	-0.200927	-0.126918	0.249957	0.235977	-0.00776321	-0.167528	0.147456	0.206773	0.164066	0.232182	0.251271	-0.123203	0.0275067	0.346136	0.468913	0.228864	-0.223397	0.675726	-0.0154995	0.351479	0.0459588	0.6306	1.58539	-0.164228	0.411506	0.346022	0.939252	0.131337	0.260582	0.574547	0.618403	0.0985485	-0.730859
H3006A07 | Rcn2 -- Reticulocalbin 2___808@	0.18552	0.267326	-0.153941	-0.0268775	0.232146	0.190024	0.0459888	-0.107885	0.447044	0.185872	-0.0815362	0.588639	0.532983	0.165694	0.257019	0.769409	0.389726	0.109781	0.0963663	0.146888	0.251682	0.0465243	-0.0553818	-0.210347	0.405344	-0.386473	-0.709553	0.382345	0.424774	-0.222679	0.0860212	0.419693	0.598526	0.192312	0.129799
H3006A09 | Unknown___809@	1.49683	0.479594	1.97707	2.05279	-0.194669	0.0594403	-0.0213073	0.222977	-0.234471	-0.202036	0.176731	0.143874	-0.311693	0.219331	0.441789	0.195514	-0.262322	0.178242	-0.264729	0.451993	0.434829	0.151783	-0.0642752	-0.0454576	-1.18117	-1.03429	-0.664697	-0.273195	-0.319407	-0.248498	-0.456153	-0.0699188	-0.450695	-0.287243	-0.157021
H3006A11 | Dhcr7 -- 7-dehydrocholesterol reductase___810@	0.584539	0.445979	1.05429	1.46967	0.620526	0.371604	0.528722	0.894376	0.364814	0.896283	0.44607	0.645647	0.510177	0.136358	0.212739	1.58952	0.636564	2.30373	-0.0126139	-0.228687	-0.193121	-0.0470468	0.0907253	-1.3493	-1.04966	0.515029	-0.520577	-0.144594	0.0614296	0.343547	0.268733	0.187556	-0.0515238	0.602553	0.354859
H3006A12 | Peg10 -- Paternally expressed 10___811@	0.210279	0.367991	0.582771	0.446392	-0.0869707	-0.30248	-0.047061	-0.088176	-1.06749	-0.596556	-0.87132	-0.674371	-0.957075	-0.666047	-0.839387	-0.197358	0.116248	1.23653	-0.0439237	-0.968354	-0.67738	-1.99812	-1.34293	-1.46328	-2.8734	-2.09035	-1.36429	-0.97348	-1.35638	-1.57258	-1.02697	-1.52374	-1.48154	-1.39393	-1.4866
H3006B01 | Cmtm3 -- CKLF-like MARVEL transmembrane domain containing 3___812@	0.0796074	0.0216662	0.269852	0.194348	0.203508	-0.0776886	0.098556	-0.0205932	0.427677	0.186905	0.11016	0.195467	0.347627	0.384449	-0.108483	0.268996	0.502354	0.146685	0.289291	0.44515	0.156881	0.252076	0.0651103	0.56679	1.07056	0.18464	-0.337132	0.517823	0.259034	-0.0901923	-0.199772	0.29565	0.0107158	-0.259146	-0.0684287
H3006B02 | Exosc5 -- Exosome component 5___813@	0.451783	0.199261	0.0830525	0.198767	0.416454	0.453771	0.149551	-0.129371	0.316335	0.44251	0.150995	0.465612	0.593888	0.285252	0.126216	0.360167	0.515749	0.209574	0.30268	-0.210017	0.51623	0.276625	0.403547	-0.532878	0.996428	0.113088	0.431333	0.258267	0.39886	-0.00552482	0.233956	-0.343764	0.486688	-0.18677	0.000250464
H3006B04 | Transcribed locus, strongly similar to NP_001026637.1 transmembrane protein 11 [Gallus gallus]___814@	-0.202157	-0.0752482	-0.211891	-0.104968	0.070263	0.0235004	-0.391985	-0.492259	-0.15788	-0.00345763	-0.198164	-0.0933188	-0.0141594	-0.122458	-0.236592	-0.441423	0.0702153	0.12156	-0.0512137	-0.0693334	0.489627	-0.0197205	-0.170622	0.855331	0.705618	0.233352	0.392694	0.268537	0.287402	0.138079	-0.0939197	0.640382	0.12365	0.0782728	-0.150291
H3006B05 | Transcribed locus___815@	0.170245	0.105126	-0.0223931	0.0209217	0.286819	0.10009	-0.315858	-0.293454	0.0187156	0.0931391	-0.269513	-0.286072	0.136834	-0.351101	0.194954	0.116882	-0.0498561	-0.273218	-0.11757	0.276493	-0.0540666	-0.248315	-0.637884	0.292641	-0.0685895	-0.117179	-0.763016	0.334751	0.1044	-0.493683	-0.465882	0.282136	-0.407602	-0.465225	-0.886306
H3006B06 | Utp23 -- UTP23, small subunit (SSU) processome component, homolog (yeast)___816@	0.495119	0.116568	-0.235287	0.352942	0.105581	0.274056	-0.348616	-0.0999184	0.306923	0.52328	0.0259247	0.224874	0.237792	-0.136478	-0.184067	0.342722	0.295769	1.28616	0.177005	0.0623247	0.3037	-0.248191	-0.767541	-0.935089	0.76036	-0.247617	-0.331017	-0.154269	0.326878	-0.264035	-0.0132351	0.5993	0.625698	-0.0666356	-0.142841
H3006B07 | Ranbp1 -- RAN binding protein 1___817@	-0.187847	-0.208413	-0.436302	-0.35883	-0.147282	-0.040126	-0.373497	-0.476788	-0.272612	-0.141173	-0.319231	-0.0690318	0.0601027	-0.0398608	-0.457292	0.225152	0.322657	-0.189895	-0.209728	0.211783	-0.480637	-0.195635	-0.185242	-0.0650494	0.230468	-0.405592	-0.365572	-0.391309	-0.0996659	-0.53935	-0.292577	0.689897	0.430245	0.482861	-0.175795
H3006B08 | D14Abb1e -- DNA segment, Chr 14, Abbott 1 expressed___818@	-0.185835	-0.0820043	-0.0838939	-0.0886481	-0.0815259	0.209963	-0.305041	0.0462123	-0.147303	-0.144355	0.0129504	0.240136	0.0483393	0.11951	0.139467	0.195182	0.301619	0.137421	0.549073	0.75416	0.6132	0.157685	-0.315444	0.390941	-0.156111	0.188114	0.616402	-0.122727	-0.11183	-0.0917778	0.0718356	0.40126	0.46996	0.21591	0.229885
H3006B09 | 2410017P09Rik -- RIKEN cDNA 2410017P09 gene___819@	0.438764	0.189564	0.808519	0.619638	0.27229	0.387531	0.604205	0.603102	0.0246281	-0.118112	0.15881	0.335267	0.058621	0.491977	0.336646	0.858832	0.748445	0.614378	0.616636	-0.424745	0.26155	-0.0250701	0.0272577	-0.345758	-1.28796	-0.329192	-0.701483	-0.393173	-0.405389	-0.0558484	0.228813	-0.00439487	-0.230697	0.215954	0.173053
H3006B12 | Unknown___820@	0.61121	0.0143672	0.0859162	0.338954	0.295222	0.657533	-0.220379	-0.0955653	0.107873	0.15361	0.072719	0.291658	0.272528	0.0690969	-0.332355	0.414541	0.457568	-0.216359	-0.00105992	0.209525	0.00494843	0.164252	-0.0359741	0.574641	0.258394	-0.755759	0.52453	0.0979243	-0.113585	-0.346376	0.0427384	0.33291	0.265206	-0.373247	-0.607377
H3006C01 | Nasp -- Nuclear autoantigenic sperm protein (histone-binding)___821@	-0.247632	-0.368258	-0.750903	-0.350071	-0.0729365	-0.159811	-0.363397	-0.503186	-0.571049	-0.528923	-0.591382	-0.880392	-0.628671	-0.825028	-0.735795	0.199861	-0.0985301	-0.346605	-0.400117	-0.249053	0.0395137	-1.10307	-1.00628	-0.481403	-0.41374	-1.1415	-0.556295	-0.158307	-0.663851	-0.87904	-0.841092	-0.412451	0.231469	-0.403065	-0.25356
H3006C02 | Serpinb9b -- Serine (or cysteine) peptidase inhibitor, clade B, member 9b___822@	0.167615	0.25683	-0.180313	0.021616	0.151099	0.203518	0.130559	-0.177602	0.202995	0.225117	-0.131486	0.48452	0.313672	-0.0243738	-0.0929531	0.163483	0.468678	0.00131607	0.4677	0.337178	0.641755	0.0751671	-0.322448	0.121398	0.562627	-0.973846	-1.12678	0.346444	0.215454	-0.233895	0.365028	0.64691	0.124001	-0.179593	-0.263887
H3006C04 | Commd9 -- COMM domain containing 9___823@	0.458041	0.190975	-0.147246	-0.121581	0.212324	0.238774	-0.159571	-0.107042	0.027751	0.106995	0.005261	0.266874	0.0743314	-0.304779	-0.178657	0.481721	0.310059	0.391906	-0.272441	0.625424	-0.249283	-0.263137	-0.777326	0.227595	0.093507	-0.508436	0.503068	-0.167293	0.442776	-0.787945	-0.352631	-0.0241332	0.272103	-0.37546	-1.04822
H3006C05 | Mtx3 -- Metaxin 3___824@	0.195005	-0.0218609	0.00229053	-0.158244	0.116808	0.0918497	-0.230594	-0.151895	-0.0482231	-0.114077	-0.143058	0.0235098	-0.0177886	-0.120746	-0.170515	0.323574	0.18728	-0.338363	-0.227874	0.308502	0.446613	-0.144131	-0.458837	0.388222	0.626201	-0.500086	-0.64253	0.44725	0.198368	-0.477887	-0.412206	0.28293	0.499676	-0.539554	-0.569743
H3006C06 | Naa15 -- N(alpha)-acetyltransferase 15, NatA auxiliary subunit___825@	0.375984	-0.0142196	-0.2742	-0.117532	0.255354	0.00726092	-0.136653	-0.316234	0.0245444	0.00942213	-0.552888	-0.0158469	-0.0479191	-0.108237	-0.372827	0.367785	0.150831	0.63051	-0.381132	0.269341	0.0919945	-0.267236	-0.399071	-0.0219682	0.842868	-0.464146	-0.201803	0.405336	-0.0190595	-0.469313	-0.0370926	0.517996	0.406522	-0.239054	-0.560001
H3006C07 | Unknown___826@	-0.349285	-0.254105	-0.377721	-0.296326	0.0975241	-0.109857	0.114863	-0.169408	-0.255618	-0.0614354	-0.405366	0.00399599	-0.0724657	-0.0809009	-0.215389	0.314192	0.0173248	0.124134	-0.503816	-0.09661	0.632797	-0.388272	-0.104033	-0.0228802	0.440844	-0.334524	-0.437202	-0.109087	0.0972542	-0.322553	-0.0311508	0.733806	0.826245	0.258434	0.333209
H3006C09 | Xpo1 -- Exportin 1, CRM1 homolog (yeast)___827@	-0.0775482	-0.112002	-0.157868	-0.23309	0.0635922	-0.109756	-0.0557723	-0.318723	-0.112676	-0.305769	-0.406001	-0.140363	-0.160534	-0.134163	0.107622	0.810806	0.282568	0.181258	0.127317	0.154067	-0.0792697	-0.366617	-0.433323	0.285929	-0.446766	-0.613504	-0.589786	0.0515505	-0.105524	-0.295069	-0.179305	0.0223642	-0.0866899	-0.338386	-0.408228
H3006C11 | Rps18 -- Ribosomal protein S18___828@	0.0725746	-0.24262	0.0783262	0.32961	0.217682	0.106155	-0.130842	-0.00357337	0.301075	0.438196	0.166462	0.372532	0.230046	-0.0337344	-0.0699849	0.377944	0.0214967	0.0975142	-0.697758	0.301883	0.329488	0.388377	0.438984	0.628071	2.00487	1.23848	0.801577	0.705687	1.24565	1.08223	0.8128	0.636297	0.376516	0.678201	0.402844
H3006C12 | Ctr9 -- Ctr9, Paf1/RNA polymerase II complex component, homolog (S. cerevisiae)___829@	0.156301	0.286982	0.237888	0.26744	0.408872	0.25544	0.202638	0.792678	0.361719	0.203749	0.0977653	0.056486	0.0536872	0.231416	0.114711	0.162779	-0.0792302	1.08456	-0.308319	0.117387	0.0690072	0.0985675	0.0412868	0.211662	0.664599	-0.234118	-0.00399304	0.295485	0.35628	-0.278394	-0.0183702	-0.122614	-0.191558	-0.0183249	-0.610364
H3006D02 | Unknown___830@	-0.0252402	-0.226114	-0.00680567	0.0210299	0.214971	0.0497982	-0.229111	-0.067966	0.114221	0.0886836	-0.0869808	0.0163239	0.139115	-0.144881	0.525253	-0.666668	0.264099	-0.072067	-0.103305	0.75948	0.344421	-0.151924	0.0861577	-0.639461	0.821952	-0.196345	-0.363941	0.061531	0.464363	-0.186295	-0.327513	-0.150392	0.628722	-0.145715	-0.34016
H3006D03 | Tmem222 -- Transmembrane protein 222___831@	-0.167613	-0.241825	-0.223203	0.00814421	-0.160554	0.0463601	-0.235146	-0.595245	0.117938	0.0449487	-0.122433	0.00907452	0.197119	-0.109203	-0.317954	-0.0916957	-0.131543	-0.395604	-0.471465	0.0475262	-0.459879	-0.111838	-0.157386	-0.689931	-0.196184	0.184166	0.2314	-0.225629	0.0115676	-0.184636	-0.131993	-0.124589	-0.102899	-0.146093	0.332587
H3006D04 | Cxcr4 -- Chemokine (C-X-C motif) receptor 4___832@	-0.364556	-0.374313	-0.259229	-0.159551	0.143968	0.0448984	-0.0406859	-0.40296	-0.0271698	0.0305361	-0.105916	0.4122	0.131576	-0.142553	-0.332718	-1.61083	-0.578536	-0.765407	-1.60647	-0.0117393	0.557438	0.00816123	0.120234	-0.0488854	0.0547942	-0.457545	-0.269521	0.294823	0.463511	-0.00254075	0.440344	-0.345406	-0.597739	-0.883634	-0.841816
H3006D06 | Sema6d -- Sema domain, transmembrane domain (TM), and cytoplasmic domain, (semaphorin) 6D___833@	0.496735	0.475918	0.154843	0.476638	0.218176	0.350484	-0.134583	-0.200699	-0.0392598	-0.166439	-0.388089	-0.190715	-0.0881059	-0.435806	-0.46183	0.0409731	0.038945	-0.397197	-0.446552	0.098526	0.212647	-0.562351	-1.59386	-0.987687	-0.462155	-1.26262	-0.629519	-0.275905	-0.106795	-0.445801	-0.342356	-0.161877	-0.00865656	-0.773435	-0.734045
H3006D08 | Fscn1 -- Fascin homolog 1, actin bundling protein (Strongylocentrotus purpuratus)___834@	-1.06034	-0.877028	-1.29532	-1.03316	-0.567851	-0.658594	-0.934022	-0.80658	-1.39125	-1.23251	-0.806794	-0.745776	-0.684141	-0.644129	-0.686573	0.134285	0.179495	-0.117153	0.226317	0.328296	0.198192	-0.705453	-0.356573	-0.0422917	-0.736121	0.0320446	-0.357527	-0.170016	-0.471417	-0.612896	0.0154481	-0.209824	0.243978	0.23468	-0.228385
H3006D10 | Unknown___835@	0.286068	0.0997553	-0.415436	0.0543605	-0.291087	0.122343	-0.272035	-0.309057	0.0405179	0.0521432	-0.137411	0.145691	-0.0737741	-0.0893039	-0.424635	0.36503	-0.0968473	0.0772334	0.135033	-0.156281	-0.373172	-0.0746703	-0.119341	-0.878095	0.0491748	0.139386	0.226924	0.292808	0.387726	-0.24954	0.15538	0.273982	-0.281044	0.0726523	-0.138945
H3006D11 | Suz12 -- Suppressor of zeste 12 homolog (Drosophila)___836@	-0.118715	-0.172529	-0.383904	-0.169125	-0.288815	-0.203199	-0.391963	-0.668658	-0.306217	-0.467786	-0.436236	-0.356254	-0.230467	-0.346172	-0.380837	-0.457206	-0.465531	0.070655	-0.031697	0.354369	-0.667623	-0.159932	-0.174597	-0.147405	0.450946	-0.375638	0.325388	-0.304373	0.0565104	-0.193582	0.127518	0.565279	0.382362	0.110334	0.666094
H3006E02 | Dsc2 -- Desmocollin 2___837@	-1.03293	-1.12898	-1.71712	-1.30817	-0.90189	-1.02886	-1.21218	-1.25156	-1.38527	-1.18854	-1.41515	-1.39389	-1.32093	-1.54713	-1.50003	-0.660657	-0.734602	-1.43052	-1.75691	-0.822064	-0.761329	-2.04621	-1.52196	-1.12873	-1.75006	-1.10941	-1.23875	-0.644277	-1.18377	-1.709	-1.29595	-0.820923	-0.898943	-1.46774	-1.0329
H3006E03 | Cyc1 -- Cytochrome c-1___838@	-0.98563	-1.04268	-2.00043	-1.67528	-0.754554	-1.45594	-1.11995	-1.57653	-1.95372	-1.31783	-1.36249	-1.7419	-1.54337	-1.58659	-1.79025	-1.1154	-1.1994	-1.4562	-2.07111	-1.17145	-0.773045	-2.75604	-1.66879	-1.55647	-2.60767	-1.45836	-1.23677	-1.29483	-1.47946	-1.90063	-1.75935	-1.51995	-1.43853	-1.58498	-1.16556
H3006E04 | Safb2 -- Scaffold attachment factor B2___839@	0.137645	-0.20751	-0.348039	-0.286972	0.00977081	-0.21941	-0.242845	-0.430309	-0.277188	-0.101075	0.000953484	-0.301909	-0.444351	-0.511917	-0.517727	-0.151637	-0.458839	0.0882219	-1.26694	0.544716	-0.0881386	-0.467512	-0.405366	0.0109571	-0.131002	0.681052	-0.341313	-0.221613	0.261591	-0.61988	-0.359773	-0.621777	-0.613292	-1.02578	-1.26044
H3006E05 | Seh1l -- SEH1-like (S. cerevisiae___840@	0.370009	0.191968	0.277401	-0.147392	0.109684	0.284831	0.327325	0.260608	0.555008	0.494153	-0.0991819	0.6133	0.561776	0.386031	0.310032	0.517975	0.374529	-0.112481	-0.0990444	0.513374	0.601942	0.317912	0.105982	0.467122	2.21902	0.718751	0.128689	0.915672	0.881975	0.24885	0.283091	0.556041	0.765249	0.261804	0.128088
H3006E07 | Tram2 -- Translocating chain-associating membrane protein 2___841@	0.0816178	0.0914399	-0.180907	-0.0512111	0.079847	0.134317	0.0638648	-0.330774	-0.218761	-0.0771327	-0.286664	0.0737845	-0.117282	-0.00550538	-0.186718	0.34193	-0.306862	0.280751	-0.151437	0.127873	-0.156504	-0.561672	-0.466611	-0.178051	-0.739572	-0.873483	-0.743753	-0.558461	-0.166052	-0.48817	-0.559775	0.34452	0.17423	-0.397951	0.0813593
H3006E08 | Ppp2r5d -- Protein phosphatase 2, regulatory subunit B (B56), delta isoform___842@	-0.190371	-0.167699	-0.2072	-0.242092	0.163482	0.178359	0.348201	0.177336	-0.0151174	0.0880309	-0.335999	0.0694503	-0.0550957	-0.075317	-0.242476	0.380214	0.0446817	-0.108146	-0.235546	0.687889	0.292603	0.370937	0.122389	1.0535	0.544958	-0.553874	0.282496	-0.0543793	0.558472	-0.0396895	0.174298	0.0515128	0.0268984	-0.0188989	-0.474258
H3006E09 | Erbb2ip -- Erbb2 interacting protein___843@	0.116867	0.2263	0.0420285	0.199512	0.0353374	0.25993	0.0244736	-0.00462625	0.163014	0.167423	-0.0688863	-0.172531	0.0166544	-0.172296	-0.375908	-0.068749	-0.0408308	-0.0752823	-0.105019	0.304324	0.0489398	-0.348603	-0.188448	0.23592	-0.356084	0.0626095	-0.480116	0.305399	-0.357162	-0.223717	-0.40694	-0.0897693	-0.274852	-0.540149	-0.429195
H3006E10 | Unknown___844@	-0.011635	-0.118325	0.259593	0.214495	0.0123906	-0.0398376	0.060741	0.17751	0.00307239	-0.000357275	-0.0140837	-0.254209	0.0110412	-0.240018	-0.108316	0.043643	-0.22243	0.0886492	0.278059	0.393615	0.300218	-0.384314	0.224945	-0.228574	-0.120616	0.324862	-1.47693	0.247923	-0.294287	-0.0530288	-0.0323242	-0.286901	-0.384125	-0.114952	0.0613327
H3006E11 | Suz12 -- Suppressor of zeste 12 homolog (Drosophila)___845@	0.0692301	0.355797	0.0699547	0.165341	0.377533	0.156274	0.107615	0.0690129	0.460406	0.245463	0.211747	0.421657	0.501503	0.0788488	-0.119068	0.243683	0.720515	0.0857032	-0.0447431	0.492718	0.363196	0.379232	0.213615	0.288375	0.298094	-0.27531	0.829467	0.0384799	0.170417	-0.0853171	-0.124164	0.338124	0.411354	-0.0552904	0.586349
H3006E12 | Uggt1 -- UDP-glucose glycoprotein glucosyltransferase 1___846@	0.186645	0.15656	0.0897704	0.299965	0.0778146	0.317437	-0.105209	-0.13229	0.0119795	0.170557	-0.0818687	-0.00485075	0.193161	-0.43926	-0.361098	0.042834	0.342153	-0.0460229	0.169368	0.0872726	-0.0735499	-0.0369069	-0.251848	0.303094	0.444889	-0.971955	0.217344	0.165447	0.264688	-0.181869	-0.256722	0.645827	0.343704	-0.0223895	0.625737
H3006F01 | Rpusd4 -- RNA pseudouridylate synthase domain containing 4___847@	0.174891	0.0704392	-0.0229978	-0.0593829	0.338756	0.202698	-0.0233814	-0.137469	0.343914	0.0190465	-0.193407	0.232057	0.312997	0.107612	-0.179243	-0.534908	0.332142	-0.0240162	0.0952441	0.771365	-0.251605	0.00518065	0.14584	0.643053	1.22845	-0.199592	0.285821	0.417844	0.462912	0.0555315	-0.0947506	0.474251	0.505461	-0.0810286	-0.12027
H3006F02 | Unknown___848@	0.243851	0.236032	0.124502	0.385521	0.664262	0.223725	-0.173043	-0.211382	0.266149	0.403136	-0.119682	0.069537	0.207547	-0.166057	-0.34034	0.420493	0.567379	-0.107789	-0.0631757	0.668968	0.353372	-0.732489	-0.944425	-0.490235	-0.108195	-0.796761	-1.2589	-0.16821	0.27417	-0.514409	-0.322124	0.243074	0.804487	-0.176087	-0.805313
H3006F04 | Aco1 -- Aconitase 1___849@	-0.481075	-0.407417	-0.48789	-0.502636	-0.401524	-0.367766	-0.549036	-0.517705	-0.622598	-0.66493	-0.597711	-0.501987	-0.547733	-0.490782	-0.667407	-0.867708	-1.0089	-0.417678	-0.422227	0.20883	0.239364	-0.657403	-0.571509	0.152601	-0.817895	-0.548785	0.177716	-0.202882	-0.278448	-0.640178	-0.280201	-0.35581	-0.589466	-0.238044	-0.362861
H3006F05 | Sec23b -- SEC23B (S. cerevisiae)___850@	0.350142	0.458975	0.266399	0.312259	0.184224	0.254645	0.000547113	-0.296015	0.0928517	0.0873027	0.0122332	0.317456	0.03221	0.214114	-0.440333	0.581259	0.484726	1.14867	0.16139	0.405796	0.34619	-0.145099	-0.268885	0.51927	0.897642	-0.506665	1.18715	-0.0533063	0.327474	-0.344968	0.0823546	0.420128	0.677859	0.103045	-0.00926425
H3006F06 | Ube2v2 -- Ubiquitin-conjugating enzyme E2 variant 2___851@	0.240601	0.331752	-0.247929	0.195673	0.207262	0.158373	-0.15222	-0.306546	0.237587	0.137905	-0.303729	-0.11711	-0.0970402	-0.302838	-0.482864	0.160891	-0.0566109	-0.46148	-0.520464	-0.281516	-0.0708369	-0.428333	-0.609353	-1.0049	0.197938	-0.647553	-0.46408	0.0669444	0.0366308	-0.446465	-0.398254	0.0564291	0.0599277	-0.127364	-0.315329
H3006F07 | Nmd3 -- NMD3 homolog (S. cerevisiae)___852@	0.052581	0.0779363	-0.00178857	-0.022092	0.0227368	0.248186	-0.0601986	-0.0813132	0.0748544	0.00403019	-0.0257317	-0.0391326	0.063924	0.282969	-0.198193	0.545838	-1.01735	1.02891	0.163212	0.275861	-0.45309	-0.304264	-0.122948	-0.575681	0.654623	-0.168311	-0.363037	-0.251083	-0.027912	-0.335713	-0.117778	0.513841	0.229181	0.250936	0.426939
H3006F08 | Pdap1 -- PDGFA associated protein 1___853@	-0.150639	-0.0894606	-0.0823935	0.0833048	0.0144352	-0.0186501	-0.21869	-0.444151	-0.171105	-0.126135	0.00951936	0.0432828	0.0324641	0.0693585	0.0427565	0.0266372	0.186898	-0.0484109	0.449276	-0.266245	0.613383	-0.0401479	-0.284114	0.375295	-0.22856	-0.469785	0.0257658	-0.23276	-0.173793	0.114803	0.283081	0.519999	-0.108659	0.331985	0.0880983
H3006F09 | Sigmar1 -- Sigma non-opioid intracellular receptor 1___854@	0.278039	0.201924	-0.058132	0.00869251	0.206671	0.21331	0.119178	0.108819	0.251116	0.103302	-0.267028	0.439488	0.410834	-0.276832	-0.065951	0.47954	0.4923	-0.0719897	0.0527899	0.241737	0.324701	0.13397	0.0115521	0.0049613	1.12666	-0.299562	-0.102181	0.707276	0.263856	0.0377202	-0.165464	0.35088	1.32496	0.216055	0.0444297
H3006F10 | Cops2 -- COP9 (constitutive photomorphogenic) homolog, subunit 2 (Arabidopsis thaliana)___855@	0.345392	0.41396	0.15055	0.220571	0.123794	0.173993	0.214302	0.280996	0.34734	0.211241	0.035473	0.2866	0.278409	-0.102179	0.123331	0.105768	-0.220902	-0.415081	-0.427244	-0.204823	1.12545	0.0151419	0.261313	-0.983881	0.326892	-0.561019	-0.107217	0.337989	0.18427	0.248342	0.253208	0.34801	0.153699	-0.20117	0.156405
H3006F11 | Pop1 -- Processing of precursor 1, ribonuclease P/MRP family, (S. cerevisiae)___856@	0.18657	0.434158	-0.0551663	0.0779327	0.288523	0.398969	-0.0282003	0.0232254	0.0598375	0.382046	0.0887877	0.0269535	0.251532	-0.219594	0.320136	0.393513	0.537252	-0.164109	0.354607	-0.2945	0.161225	0.117067	-0.285051	-0.287384	0.477999	-0.105159	0.173548	-0.328955	0.0859328	-0.0455051	-0.500902	0.0980515	0.619506	0.464198	0.685573
H3006F12 | Grb7 -- Growth factor receptor bound protein 7___857@	-0.432562	-0.130763	-0.23313	-0.364658	-0.264761	0.0667385	-0.323558	-0.522296	-0.55018	-0.142228	-0.54341	-0.11111	-0.128265	-0.616158	-0.367666	-0.253296	-0.0275119	-0.456791	-0.178567	0.1199	0.443701	-0.362196	-0.676775	-0.602842	-0.572391	-0.468311	-1.47447	-0.264121	-0.13339	-0.627906	-0.492398	0.188716	0.091833	-0.386007	-0.977864
H3006G01 | Igbp1 -- Immunoglobulin (CD79A) binding protein 1___858@	-0.0587357	-0.0666889	-0.328605	-0.140958	0.396409	0.102919	-0.0117386	-0.0954678	0.103271	0.0555354	-0.0980909	0.167065	0.142405	-0.0780113	-0.049021	0.239333	-0.00962195	-0.428125	-0.231064	0.0385691	0.122966	-0.232648	-0.474282	-0.174182	0.75771	0.18647	-0.419968	0.285767	0.252179	-0.0446368	-0.269018	-0.136673	0.240961	-0.356029	-0.536202
H3006G02 | Glg1 -- Golgi apparatus protein 1___859@	0.0320353	-0.00553889	0.0185745	-0.0803255	0.387138	0.536231	0.0457685	0.395057	0.481545	0.415827	0.0480597	0.28385	0.206301	0.127929	0.157049	0.118283	0.143088	-0.469542	-0.495273	0.0961082	-0.262102	-0.00581158	-0.0639775	-0.41271	0.390818	0.71252	-0.235622	0.360117	0.144287	-0.247527	-0.0172741	0.0405205	0.172845	-0.169348	-0.155691
H3006G03 | Npepps -- Aminopeptidase puromycin sensitive___860@	0.129945	0.0960067	-0.127266	-0.142333	-0.290649	-0.414698	-0.236148	-0.470191	-0.200494	-0.129777	-0.298576	-0.215194	-0.283933	-0.138529	-0.186461	0.0451926	-0.252401	-0.280084	-0.278987	-0.238871	-0.467319	-0.744795	-0.39896	-0.106445	0.544419	-0.2191	-0.0183899	-0.173957	0.322428	0.0329869	-0.0623386	-0.268185	-0.27113	-0.261725	-0.130057
H3006G04 | 2700050L05Rik -- RIKEN cDNA 2700050L05 gene___861@	-0.0408011	-0.00210936	-0.125736	-0.172874	0.0667084	0.0244097	-0.135654	-0.0870916	-0.138593	-0.0243035	-0.216003	-0.0438741	-0.216153	-0.234816	-0.294467	0.25923	0.00283428	0.329273	-0.44225	0.353323	-0.159303	-0.445359	-0.387065	-0.128999	0.0329418	-0.554756	-0.218505	-0.165943	0.275956	-0.782027	-0.302367	0.0271097	-0.0116068	-0.574519	-1.05389
H3006G05 | Ccdc77 -- Coiled-coil domain containing 77___862@	0.202382	0.215946	0.00244308	0.069786	0.249275	0.3867	-0.0846851	-0.189922	0.00774273	-0.0349642	-0.26253	-0.068886	0.0663613	-0.179754	-0.181997	0.314962	0.0412563	-0.151202	-0.104325	0.0418788	0.0752006	-0.41398	-0.430989	0.760875	0.697322	-1.00621	-1.08893	-0.390122	0.178377	-0.369239	-0.479456	0.386513	0.424163	0.0709735	-0.410258
H3006G07 | Vps33a -- Vacuolar protein sorting 33A (yeast)___863@	0.0543241	0.205672	-0.0977477	-0.13357	0.145117	-0.0502771	-0.0960672	-0.124841	-0.186366	0.0100229	-0.441774	0.13048	-0.0526546	0.0397358	-0.230457	0.304875	-0.172042	0.0215548	-0.503704	-0.051893	-0.546385	-0.754352	-0.415035	-0.39184	-0.200561	-0.0964688	-0.734991	-0.361233	-0.0725168	-0.57768	-0.539878	0.142812	-0.248286	-0.280775	0.272555
H3006G08 | 1500032L24Rik -- RIKEN cDNA 1500032L24 gene___864@	-0.0854297	-0.0282016	0.0317618	-0.0301666	0.0636857	0.00367024	0.0497212	0.0560008	-0.118964	0.0145606	-0.276718	0.123432	-0.0434476	0.0485471	-0.0979236	0.172544	0.00816573	0.0590388	-0.328264	0.190879	-0.311072	-0.350098	-0.317494	-0.374213	-0.343597	-0.62667	0.00203178	-0.285522	-0.00640582	-0.422947	-0.291236	-0.103274	-0.262277	-0.054167	-0.877443
H3006G09 | B230219D22Rik -- RIKEN cDNA B230219D22 gene___865@	0.16089	0.335381	0.120481	0.0892901	0.167897	0.257227	0.332507	0.0865272	0.482412	0.404856	0.165541	0.024147	0.27261	0.185323	-0.0929715	-0.020192	0.178968	-0.000273357	0.0672796	0.424866	0.323375	0.217698	-0.00130813	0.655543	-0.317465	-0.263125	-0.573486	0.335968	-0.196791	-0.150829	-0.0356503	-0.165622	-0.0642493	-0.472146	-0.274352
H3006G10 | Transcribed locus___866@	0.104614	0.170518	0.212942	0.446116	0.00410504	0.196909	0.226632	0.0611993	0.305174	0.322149	0.218988	0.0861562	0.281774	-0.00775637	-0.0248317	0.082818	-0.0772979	0.198901	0.198873	0.663854	0.236325	-0.0123871	0.0662374	-0.57861	-0.319769	0.249783	-1.01476	0.385869	0.114614	-0.25356	0.0846073	0.418147	0.171427	-0.0996478	-0.352709
H3006G11 | Tom1l1 -- Target of myb1-like 1 (chicken)___867@	0.85011	1.24257	1.2722	2.08445	0.668174	0.290035	0.819768	1.43254	0.518188	1.30589	0.561851	0.205945	0.280348	0.0987863	0.182471	1.09851	0.536633	1.26093	0.191794	-0.215279	0.0462679	0.264951	0.373737	-1.40134	-1.4735	-0.708993	-0.244103	0.203308	0.2072	0.509198	0.359468	0.235685	0.21815	0.768066	0.767509
H3006G12 | Unknown___868@	0.212572	0.209822	0.272368	0.274511	0.169879	0.416108	0.0590908	0.0935556	0.0379287	-0.0426222	-0.0128871	0.0472391	0.219224	-0.386026	0.0963105	0.383818	0.555949	-0.104317	0.55314	0.0630386	-0.080094	0.234838	-0.230934	-0.0201946	-0.103313	-1.34365	-0.381756	-0.17343	-0.00805739	-0.127305	-0.0384075	0.526425	0.180188	-0.217611	0.082009
H3006H01 | Rbfa -- Ribosome binding factor A___869@	0.355904	0.141882	0.184896	0.164727	0.326465	0.381265	0.278705	0.0154903	0.361073	0.488737	0.185626	0.39483	0.362351	0.132265	-0.0295445	0.198642	0.348269	0.00528309	-0.0024861	0.697868	0.218355	0.228939	0.292129	0.711782	1.1499	0.398389	-0.0345635	0.272362	0.390909	-0.175112	-0.183736	0.564221	0.193921	-0.0943447	0.0481504
H3006H02 | Zfp292 -- Zinc finger protein 292___870@	0.242529	-0.0334361	-0.118559	0.175405	0.0821133	-0.0371776	0.0158563	-0.37641	0.0994703	-0.283889	-0.285975	-0.379989	-0.217893	-0.376309	-0.406349	0.164539	0.125662	1.1779	-0.258507	0.270892	0.400725	-0.087577	-0.0424908	-0.875323	0.694178	-0.367819	0.0126236	0.0264469	0.502	-0.20069	0.236336	-0.380797	0.428199	-0.354745	-0.415185
H3006H04 | Sdc1 -- Syndecan 1___871@	-0.250403	-0.105297	-0.215667	0.116499	-0.053063	0.0347884	-0.339853	-0.220476	-0.0380545	0.0134823	-0.190543	0.0572375	0.0521964	-0.119049	-0.219813	0.0605497	-0.821375	0.00148068	0.112566	0.68078	0.631402	0.00627052	-0.21728	0.523669	-0.0787769	-0.083909	0.0414753	0.0774308	0.052042	-0.484963	0.205196	0.104264	-0.227262	-0.554287	-0.443481
H3006H05 | Calm2 -- Calmodulin 2___872@	-0.286246	-0.396938	-0.703808	-0.965769	-0.40541	-0.265701	-0.711214	-0.691828	-0.828543	-0.831013	-0.853165	-0.797032	-0.66249	-0.699475	-1.21192	-0.00956777	0.0060582	-0.232448	-0.630792	-0.401479	-0.0322063	-1.26894	-1.08274	0.0183381	-0.615996	-0.459708	-0.237697	-0.251091	-0.170637	-0.594322	-0.603077	0.534803	0.72077	-0.0522652	0.0523603
H3006H07 | Calm2 -- Calmodulin 2___873@	-0.380672	-0.576986	-0.643625	-0.655124	-0.510217	-0.203013	-0.671001	-0.691949	-0.476749	-0.480342	-0.744661	-0.527885	-0.352257	-0.482944	-0.842743	0.314241	-0.930281	0.201785	-0.597714	0.231335	-0.534005	-1.03104	-0.771049	-1.05508	-0.99861	-1.1828	-0.7873	-0.432567	-0.343775	-0.730562	-0.258453	0.426581	0.333416	0.210757	0.909788
H3006H08 | Bcs1l -- BCS1-like (yeast)___874@	0.0207933	-0.0235205	-0.044137	0.125945	0.0885445	0.305333	-0.128203	-0.161242	0.0246735	-0.120784	-0.0470867	0.162666	0.0761526	0.0149135	-0.0548816	0.206385	0.301005	-0.251859	0.221773	0.0316651	0.611369	-0.142489	-0.335559	0.436614	0.0383012	-0.633547	0.0972417	0.10175	-0.0454548	-0.291635	-0.0352228	0.247287	0.246553	0.108255	-0.325632
H3006H09 | Ap1m1 -- Adaptor-related protein complex AP-1, mu subunit 1___875@	0.26186	0.294489	-0.205155	-0.00971742	0.173946	0.136091	0.029991	0.014572	0.0566011	0.11336	0.00113041	0.0653627	0.338109	-0.310216	0.0217101	0.277552	0.317427	-0.31179	0.00503015	0.273698	0.327635	-0.395133	-0.443891	-0.983261	-0.169878	-0.547658	-0.806443	0.437746	-0.508279	-0.511565	-0.225318	0.394898	0.483677	-0.581635	-0.224244
H3006H10 | Clock -- Circadian locomotor output cycles kaput___876@	0.426413	0.44365	0.358597	0.202599	0.37141	0.0384339	0.35635	-0.0353947	0.493271	0.378265	0.0768408	0.287693	0.432109	-0.389048	0.264876	0.306307	0.192041	-0.345737	-0.174592	0.0499742	1.15424	0.13058	0.277847	0.0684195	0.565362	-1.07599	-1.8454	0.143771	-0.0308673	-0.106981	-0.161742	0.311044	0.0899196	-0.337388	-0.194476
H3006H11 | Nsun2 -- NOL1/NOP2/Sun domain family member 2___877@	-0.103766	-0.115957	-0.192153	-0.34216	0.0787155	-0.0514622	-0.275803	-0.357645	-0.23069	-0.152233	-0.233701	-0.0771196	0.0991442	-0.465198	-0.230174	-0.192464	0.256157	-0.724211	-0.163101	-0.409065	0.246043	-0.177916	-0.257791	-0.308565	0.455905	-0.0399869	0.354614	-0.141072	0.172635	-0.161123	-0.115	-0.27024	0.0795778	-0.0795663	-0.0623076
H3006H12 | Lap3 -- Leucine aminopeptidase 3___878@	-0.352334	-0.0186639	-0.149376	-0.197615	-0.121017	-0.161814	-0.268586	-0.608452	-0.424303	-0.166829	-0.45172	0.0502147	0.139989	-0.527978	-0.222167	0.540522	0.203806	0.365165	-0.0112415	0.142338	0.185685	-0.530398	-0.36296	-0.173618	-0.0803444	-0.502181	-0.697839	-0.186878	-0.0925169	-0.511935	-0.424036	-0.18109	0.125915	-0.519352	-0.448515
H3007A01 | Efr3a -- EFR3 homolog A (S. cerevisiae)___879@	0.013746	0.375158	0.402744	0.33462	0.397819	0.236221	0.515402	0.259503	0.628777	0.647002	0.25649	0.470841	0.646893	-0.695135	0.197598	0.6503	0.350274	-0.0119695	0.314801	0.589914	0.645869	0.505789	0.200227	0.238673	0.630238	0.259336	0.595174	0.615691	0.196422	0.0659892	0.0153635	0.77221	0.877478	0.710859	0.96253
H3007A04 | Cd2bp2 -- CD2 antigen (cytoplasmic tail) binding protein 2___880@	0.19577	0.114784	-0.0298279	0.0339907	0.162476	0.0556172	-0.09644	-0.0886824	0.0767557	0.217433	-0.725479	-0.0577941	0.288541	0.159146	-0.131789	-0.0596081	0.451824	-0.202726	-0.0634588	0.359959	0.336106	-0.134976	-0.0765576	0.365219	0.378582	-0.350356	0.416667	0.201533	0.343962	-0.271202	-0.14825	0.346565	0.458215	-0.4682	-0.263036
H3007A05 | Transcribed locus___881@	-0.00927988	0.231002	-0.0363574	0.212635	0.0489059	-0.00076109	0.0596759	-0.152525	0.216424	0.0802434	0.0400445	0.362894	0.236259	-0.358798	-0.212548	0.109295	0.165228	-0.158662	0.331873	0.563134	0.633111	-1.36327	0.0404788	0.0247169	0.454392	-0.206191	-0.992475	0.569873	-0.150602	-0.163482	-0.207604	0.505737	-0.0784509	-0.0502214	-0.126155
H3007A06 | Gpsm2 -- G-protein signalling modulator 2 (AGS3-like, C. elegans)___882@	-0.285124	-0.391032	-0.843276	-0.318479	-0.325019	-0.247621	-0.840054	-0.830198	-0.68423	-0.546062	-0.674274	-0.69536	-0.536547	-0.917881	-0.807997	-0.409198	0.00916141	0.0327661	-0.63143	-0.0893645	-0.0608463	-0.963378	-1.05381	-0.582788	-1.13568	-0.912181	-1.60459	-0.423655	-0.388539	-1.10637	-0.995859	-0.546624	-0.117334	-1.17016	-0.839244
H3007A07 | Lpl -- Lipoprotein lipase___883@	-1.77493	-1.85065	-2.79369	-2.64489	-0.79911	-0.63648	-1.30812	-3.28311	-3.61533	-3.46363	-2.80655	-2.81338	-2.73421	-2.57884	-2.89158	-2.31318	-1.91087	-2.23092	-3.46865	-1.56667	-1.43519	-3.78656	-3.0003	-2.35145	-4.48331	-2.84935	-2.50811	-1.61748	-2.13567	-3.09009	-2.28444	-1.99918	-1.73019	-2.15045	-1.67705
H3007A08 | Prmt7 -- Protein arginine N-methyltransferase 7___884@	0.721584	0.56037	0.311265	0.210778	0.372917	0.359367	0.347155	0.285026	0.590411	0.621134	0.182272	0.500034	0.730737	0.168813	0.515144	1.12448	1.09589	0.553071	0.866411	0.309805	0.304407	-0.14323	0.0665527	-0.223382	0.00618857	-0.755315	-0.952413	0.26468	0.518422	-0.45504	0.475948	0.548426	0.592356	-0.178158	-0.00552932
H3007A09 | Unknown___885@	-0.186774	0.147928	0.0960738	-0.0265102	0.419446	0.10777	0.429625	0.497396	0.0423268	0.0943636	0.239385	0.376311	0.202026	0.199921	0.772985	-0.158087	-0.219003	0.181552	0.0319873	-0.0160994	0.705988	0.49808	0.541295	0.723663	0.575098	-0.0886703	0.0655827	0.102638	-0.170533	0.345238	0.310951	-0.076671	0.131702	0.262205	-0.132782
H3007A10 | B3gat2 -- Beta-1,3-glucuronyltransferase 2 (glucuronosyltransferase S)___886@	-0.325426	-0.408849	-0.889894	-0.736669	-0.297621	-0.324063	-0.520956	-0.71465	-0.226476	-0.165188	-0.392198	-0.414749	-0.3955	-0.170761	-0.464568	-0.469288	-0.425125	-0.993845	-1.38071	-0.259	-0.371804	-1.50812	-1.0368	-1.30412	-1.5546	-1.48403	-0.94006	-0.697143	-0.44658	-0.895221	-0.866822	-0.796751	-0.518997	-0.882668	-1.0784
H3007A11 | Noc2l -- Nucleolar complex associated 2 homolog (S. cerevisiae)___887@	-0.0659015	-0.0182973	-0.0915765	-0.346731	-0.000531106	0.00487653	-0.00680737	-0.0301238	0.0296687	-0.130289	0.451911	0.183737	0.0620314	-0.350788	-0.0639856	0.62901	0.358131	0.132868	0.0804024	0.410788	0.563584	0.142878	-0.0789816	1.67562	0.851173	-0.106209	0.170175	0.725478	0.0616416	0.211298	0.142397	0.474585	0.309798	-0.0128874	0.339543
H3007A12 | Prtg -- Protogenin homolog (Gallus gallus)___888@	0.232745	0.181546	0.020251	-0.188822	0.0199137	0.21753	-0.0822747	-0.410105	-0.0836194	-0.0319971	-0.166725	-0.17466	0.0955839	-0.423846	0.0514687	0.451262	0.184475	-0.102366	-0.076416	0.183082	-0.0416877	0.23968	-1.64414	0.261345	1.01801	-0.469938	-0.444824	0.369274	0.511783	-0.0654726	-0.0937479	0.541442	0.586349	0.204283	0.391827
H3007B01 | Unknown___889@	-0.268258	0.286478	-0.240822	0.0274001	0.0461797	-0.252081	-0.293962	-0.433631	-0.250339	0.0821212	-0.318151	-0.0362845	-0.0812809	-1.19762	-0.259835	-0.0745969	0.0159334	-0.334163	-0.26439	0.192407	0.364269	-0.0300229	-0.271557	0.0832583	-0.153608	-1.19689	-0.608406	0.352998	-0.0222362	-0.427131	-0.426707	-0.160223	0.0752287	-0.295104	-0.661212
H3007B02 | Chtf18 -- CTF18, chromosome transmission fidelity factor 18 homolog (S. cerevisiae)___890@	0.105902	0.0548402	-0.0550851	0.0569173	0.151585	0.0595134	-0.0365189	-0.122071	-0.0835868	-0.120067	-0.331102	0.181101	0.255515	-0.193251	-0.365206	0.531949	0.141782	0.223313	0.156589	-0.338362	0.430209	0.111923	0.0405198	0.0120787	0.933246	0.17411	-0.438601	-0.0660217	0.157797	-0.227824	-0.182413	0.786691	0.158059	-0.0668789	-0.0565387
H3007B03 | Raph1 -- Ras association (RalGDS/AF-6) and pleckstrin homology domains 1___891@	0.2084	0.275267	0.139891	0.272534	-0.185822	-0.245074	-0.0391299	-0.10171	0.0212642	-0.054828	-0.276376	-0.147853	0.0503615	-0.312222	-0.557048	0.859169	0.824314	0.30273	0.637649	-0.0196858	-0.169895	-0.31655	-0.265371	0.34411	-0.25159	-0.526474	-0.766121	-0.00605084	0.339571	0.204147	0.22442	0.810418	1.13496	0.475234	0.403405
H3007B04 | Sertad2 -- SERTA domain containing 2___892@	0.245085	0.132754	0.0815226	0.114529	-0.102199	-0.190278	-0.482711	-0.886192	-0.121374	-0.162908	-0.413039	-0.121667	0.162128	-0.254133	-0.0849603	0.178606	0.181428	-0.162406	-0.110205	0.359603	0.39529	-0.497892	-0.911932	0.622614	0.957801	-0.222958	-0.304187	0.254251	0.0978087	-0.27183	-0.0139257	0.245852	0.125832	-0.0215513	0.00545437
H3007B05 | Krt7 -- Keratin 7___893@	-0.180305	1.88828	3.67138	3.41138	1.15408	1.27369	1.25616	0.812994	2.19185	2.58537	1.47315	0.9249	2.47612	2.36917	1.90778	2.47013	1.67993	0.801082	1.91142	1.07915	0.952439	2.42659	1.45154	0.657531	0.909933	0.376705	0.509213	1.45311	1.80359	2.15857	1.65512	1.24874	1.71349	1.76335	2.08387
H3007B06 | Kctd5 -- Potassium channel tetramerisation domain containing 5___894@	0.232838	0.340495	0.294855	0.342661	0.279713	0.420545	0.0513157	0.159947	0.173853	0.154896	-0.0707755	0.388688	0.445562	0.122101	0.678308	0.332109	0.545674	0.197457	0.367367	0.558951	0.191438	-0.172308	-0.032716	0.206231	0.745656	0.289584	-0.432116	0.0142469	0.463127	-0.129729	-0.0747524	0.584104	0.441179	0.256182	0.195138
H3007B07 | Unknown___895@	0.344624	0.204933	0.035984	0.112956	0.143959	0.118484	-0.110176	-0.10697	0.136823	-0.156228	-0.27319	0.22504	0.228085	0.0559041	-0.273374	0.302804	0.435929	-0.100675	-0.0607435	0.221276	-0.394208	-0.0292668	0.132347	-0.323862	0.165237	-0.593493	0.200268	0.203664	0.0985669	-0.783981	0.0644215	-0.00646509	0.502836	0.0431662	-0.24181
H3007B08 | Smpd2 -- Sphingomyelin phosphodiesterase 2, neutral___896@	0.393854	0.0907324	0.13954	0.103025	0.104798	0.416915	0.0886902	-0.352184	0.332408	0.537569	0.27796	0.249618	0.540218	0.053712	0.0883073	0.0867445	0.294693	0.131027	0.34895	0.296201	0.569209	0.0301652	-0.330703	0.308945	0.094286	-1.07881	0.0694297	0.194946	-0.0999949	-0.0205835	-0.128153	0.11064	-0.0705656	-0.294003	-0.137795
H3007B09 | Eif4a1 -- Eukaryotic translation initiation factor 4A1___897@	0.235448	0.278496	0.694467	0.267549	0.20414	0.199613	0.452539	0.268534	0.554384	0.793273	0.664134	0.146293	0.688031	0.65434	0.268967	1.72829	0.497515	1.09532	0.467088	0.717381	0.544286	0.440061	0.493254	0.942515	0.285314	0.112126	0.404093	0.23447	0.965673	1.08528	0.650858	1.5653	1.73788	1.90615	1.35092
H3007B10 | Unknown___898@	0.292327	0.18057	0.341538	0.584059	0.148594	0.386356	0.476367	0.391148	0.623096	0.630739	0.442113	0.720118	0.492865	0.600913	1.16188	0.554536	0.473495	0.951744	1.89393	0.822102	0.0828917	0.201214	0.35572	0.757709	1.45487	-0.0877629	0.483	0.576218	0.617679	1.03946	0.586767	1.3505	1.40273	0.756596	1.10809
H3007B11 | Unknown___899@	0.197822	0.104015	0.313748	0.257388	0.122676	0.224916	0.196573	0.0144064	0.278228	0.381479	0.338636	0.275878	0.37115	0.160732	0.16869	0.667351	0.596406	0.761514	1.01653	0.163608	0.333582	0.548387	0.360317	0.626858	1.03179	-0.719937	0.27417	0.44289	0.592291	0.613296	0.597748	1.36792	1.36537	1.18702	0.858584
H3007B12 | Tdrd7 -- Tudor domain containing 7___900@	0.293295	0.260365	0.00290441	0.10801	0.0250175	0.303066	-0.00468467	-0.298858	-0.0529581	-0.190064	-0.0715739	0.00414042	0.147627	-0.0227713	0.0275791	-0.0881856	-0.618244	0.0414085	0.46465	0.0335796	-0.189138	0.110814	0.267997	-0.688306	0.257828	0.178084	0.359075	0.367146	-0.0827694	-0.433814	0.377148	0.448982	0.0537608	-0.320194	1.23575
H3007C01 | Use1 -- Unconventional SNARE in the ER 1 homolog (S. cerevisiae)___901@	-0.149194	0.385792	0.511809	0.289499	0.242573	0.0532988	0.0577628	-0.0927321	0.334491	0.449048	0.172235	0.652329	0.67296	-0.163345	0.163798	0.23799	0.305596	-0.198076	0.125248	0.406814	0.717296	0.216063	0.128629	-0.441638	1.12581	0.211609	-0.136407	0.497072	0.4277	0.0345771	0.0659944	0.0895752	0.131688	0.0073191	0.247278
H3007C03 | Nus1 -- Nuclear undecaprenyl pyrophosphate synthase 1 homolog (S. cerevisiae)___902@	0.377817	0.298334	0.229845	0.277007	0.51315	0.563771	0.747612	0.234173	0.506374	0.664376	0.18826	0.544478	0.628566	0.263863	0.389845	0.115933	0.219998	0.692233	-0.00680818	0.429773	0.189596	-0.322169	0.0703425	0.725239	1.01919	-0.100367	-0.565401	-0.0292476	0.00568243	-0.14765	-0.0190429	0.14356	0.708529	-0.0647804	-0.135404
H3007C04 | Psmg3 -- Proteasome (prosome, macropain) assembly chaperone 3___903@	0.353195	-0.00259531	-0.117122	0.169556	0.160474	0.17741	-0.192003	-0.327562	0.106607	0.160747	-0.136107	-0.0826173	0.180379	-0.00748742	0.0439311	-0.370183	0.554046	0.108103	0.159483	0.115135	0.115337	0.0929781	-0.0470534	-0.13926	0.746968	-0.485367	0.141358	0.131106	0.396177	-0.101539	0.227959	0.402102	0.0433355	-0.465468	-0.0159106
H3007C05 | Edem2 -- ER degradation enhancer, mannosidase alpha-like 2___904@	0.137765	-0.168265	-0.555648	-0.00441586	0.358448	0.323849	0.226266	0.32845	0.501112	0.33352	0.308251	0.468458	0.228117	-0.435601	0.0489015	0.184147	0.0601962	-0.0664887	0.103758	0.405926	0.679176	-0.939315	0.0395675	-0.489512	0.332531	-0.111133	-0.228462	0.204421	-0.052915	-0.105554	-0.32801	0.334046	0.0403369	0.0979278	0.810128
H3007C06 | Atp5h -- ATP synthase, H+ transporting, mitochondrial F0 complex, subunit d___905@	0.310093	0.284475	-0.0330426	0.371635	0.126949	0.00597554	-0.28954	-0.252703	-0.181786	-0.0903542	-0.289053	0.080621	-0.0469207	-0.204305	-0.40856	-0.753698	0.0618768	-0.317079	-0.575122	0.0102704	0.238034	-0.90247	-0.77132	-0.79921	-0.110203	-0.779684	-0.883832	0.458785	0.384889	-0.153674	-0.164274	-0.211972	0.0979156	-0.813413	-0.718873
H3007C07 | Acp5 -- Acid phosphatase 5, tartrate resistant___906@	-0.845124	-0.98727	-1.51281	-1.42209	-0.657756	-1.39781	-1.53271	-1.9146	-2.26149	-1.64491	-1.73039	-1.79599	-1.79265	-1.52447	-2.0547	-0.764771	-0.873919	-0.650985	-2.04767	-0.846649	-0.872515	-2.89819	-1.85728	-1.05729	-4.41553	-1.87469	-1.80365	-0.973491	-1.91109	-2.31683	-1.7038	-1.4643	-1.26176	-1.93152	-1.63381
H3007C08 | Mrpl51 -- Mitochondrial ribosomal protein L51___907@	-0.109923	-0.239008	-0.604598	-0.406607	-0.104486	-0.241293	-0.624516	-0.54661	-0.471706	-0.242012	-0.527132	-0.493432	-0.365579	-0.46244	-0.686578	0.100893	-0.0357346	-0.542833	-0.478293	-0.0915161	-0.336959	-0.904409	-0.752375	0.115599	-0.792948	-0.724682	-0.817216	-0.19124	-0.314659	-0.93309	-0.528408	-0.00713179	-0.164392	-0.388623	-0.344068
H3007C09 | Sh3bgrl3 -- SH3 domain binding glutamic acid-rich protein-like 3___908@	-0.0519416	-0.434883	-0.791255	-0.738798	-0.346684	-0.881329	-1.18509	-0.597599	-0.717503	-0.976081	-0.512462	-0.139371	-0.770605	-1.02189	-0.526379	-0.439093	-0.53443	-0.220014	-0.694845	-0.399634	0.167099	-0.90461	-0.882347	-0.489066	-2.01235	-1.24801	-1.15092	-0.617392	-1.10961	-0.976027	-1.11049	-0.754487	-0.754673	-0.730297	-1.2965
H3007C10 | Prl4a1 -- Prolactin family 4, subfamily a, member 1___909@	0.608696	0.0531097	-0.240326	0.0909291	0.102197	0.230446	-0.213473	-0.3845	0.224839	0.438327	-0.211632	0.223642	0.100495	-0.0815182	-0.273743	0.375963	0.607058	-0.0584884	-0.167423	-0.0586771	0.397512	-0.670498	-0.585758	-0.248097	0.0140953	-0.724546	-2.17363	0.0605087	0.108199	-0.433116	-0.710386	0.0549361	0.399428	-0.557262	-0.409532
H3007C11 | Transcribed locus___910@	0.0476779	0.0712801	-0.341329	-0.130361	-0.141009	-0.140947	0.0058844	-0.102427	-0.228824	-0.420307	0.507583	-0.0946609	-0.764038	-0.328882	-0.000493834	0.53912	0.705236	0.656869	0.386621	0.0400974	0.338314	-0.272725	-0.447851	0.754773	-1.36728	0.0455873	-0.375825	0.489393	-0.11137	-0.111138	0.164608	0.762531	0.485439	0.469004	0.741736
H3007C12 | Ctdnep1 -- CTD nuclear envelope phosphatase 1___911@	0.324218	-0.1378	0.188305	0.0107234	-0.0225584	-0.0236624	-0.0542163	-0.919674	0.149233	0.190935	-0.0678849	-0.0803498	0.124096	-0.360378	0.173533	0.545306	0.41008	0.109085	0.044491	-0.238828	-0.000997059	0.444659	-1.19791	-0.0581564	0.606503	0.203376	-0.587555	-0.36451	0.34426	0.185824	0.187145	-0.100922	0.0686999	0.210855	0.595038
H3007D01 | Unknown___912@	-0.177081	1.16245	2.03981	1.82333	1.99626	2.02627	2.24461	2.22085	1.97024	2.27514	1.85192	0.836558	1.89747	1.06708	1.81731	1.16644	1.34058	0.304116	1.57866	0.985265	0.261358	2.62002	1.92802	1.25458	1.48745	0.718527	0.828631	1.26753	1.39029	1.60769	1.23649	0.978126	1.26078	1.70218	1.51344
H3007D02 | Unknown___913@	-0.0111611	0.134026	-0.0131036	0.113863	0.137661	0.0941927	-0.0971595	-0.0903354	0.146885	0.214764	-0.138017	-0.147549	-0.0204354	-0.317028	-0.0249416	-0.00926332	0.0474846	-0.300684	-0.579681	-0.564139	-0.8383	-1.16058	-0.444637	-0.718402	-0.354095	-0.714203	-2.06548	-0.409307	-0.215296	-0.410581	-0.457765	0.277012	0.256682	-0.118586	0.000663219
H3007D03 | Efs -- Embryonal Fyn-associated substrate___914@	-0.539316	-0.63678	-0.781217	-0.680067	-0.120649	-0.586027	-0.930115	-0.973288	-1.10978	-0.82933	-0.812197	-1.00183	-0.722777	-0.837716	-0.782109	-0.40392	-0.211602	-0.490107	-0.726951	-0.473879	-0.173648	-0.789439	-0.581035	-0.196676	-2.237	-0.264565	-1.03341	-0.655541	-0.744953	-0.438662	-0.380022	-0.764441	-0.103383	-0.749681	-0.720086
H3007D04 | Ddb1 -- Damage specific DNA binding protein 1___915@	0.515874	0.595095	0.822068	0.996214	0.345648	0.655595	0.567149	0.509216	0.770401	0.773745	0.269386	0.427302	0.709133	0.567641	0.615624	0.806298	0.82529	0.781904	1.0078	0.425567	0.314352	0.138065	-0.191656	0.535731	0.304304	0.380475	0.389951	0.317454	0.121419	0.210342	0.181717	0.352806	0.844165	0.568182	0.459451
H3007D05 | Pigu -- Phosphatidylinositol glycan anchor biosynthesis, class U___916@	-0.119714	0.225921	1.39043	1.14607	0.665488	0.583832	0.48812	0.346052	0.533639	0.704409	0.579056	0.393096	0.974948	0.747087	0.535143	0.389413	0.388629	0.355672	0.584721	0.360377	0.414526	0.722616	0.251872	0.284986	0.813829	-0.105195	0.0387697	0.419981	0.181829	0.0960602	0.266264	0.652929	0.20801	0.910265	1.0178
H3007D06 | Crim1 -- Cysteine rich transmembrane BMP regulator 1 (chordin like)___917@	0.137598	0.344057	0.456489	0.395257	0.62376	0.679867	0.673943	0.689445	0.794855	0.740945	0.4489	0.531712	0.668555	0.444265	0.517319	-0.00741175	-0.00294183	0.0581055	0.0771004	0.799294	0.586266	0.505442	0.269474	-0.221168	0.34279	-0.215073	-0.538663	0.242846	0.386602	0.0502954	-0.01961	0.177533	0.354039	0.359623	0.153469
H3007D07 | Pwp2 -- PWP2 periodic tryptophan protein homolog (yeast)___918@	0.0508895	-0.169652	0.109336	-0.061088	-0.217937	0.0214711	-0.0560971	-0.207825	0.122941	0.183814	-0.12631	0.236521	0.0098739	0.0661129	0.167615	0.281723	0.153319	-0.0825812	0.452795	-0.132082	-0.0395459	0.206232	0.0711447	0.099658	1.08083	-0.255188	0.348622	0.129541	0.0378929	0.0216983	0.425812	-0.0801275	0.0209385	0.340279	-0.598351
H3007D09 | Exosc10 -- Exosome component 10___919@	0.343908	-0.72608	-0.882594	-0.499863	-1.01821	-0.88349	-0.948698	-0.662665	-0.733012	-0.628207	-0.373752	-0.0570025	-0.272536	-0.556439	-0.636405	-0.264431	-0.689162	0.61986	-0.576122	-0.482261	-0.253645	-0.819904	-1.41694	-0.652087	-1.95753	-0.425569	-0.941634	-0.224217	-0.796833	-0.892533	-0.749562	-0.825569	-0.374565	0.439119	0.0286982
H3007D10 | Rnf13 -- Ring finger protein 13___920@	-0.0909857	-0.108049	-0.134702	-0.0163173	-0.0441288	-0.0488934	-0.175363	-0.170637	0.27026	0.467532	-0.0409289	0.153513	0.231696	-0.00190848	0.705925	-0.132664	-0.20627	0.158249	0.332546	0.362604	0.632936	-0.346729	-0.665149	0.289755	0.163621	0.290428	-0.351869	0.335381	-0.219301	-0.41148	-0.369798	0.00231612	-0.0167284	-0.671807	-0.4876
H3007D11 | Unknown___921@	0.219787	0.0351465	0.0867811	0.0767634	0.145332	0.211864	-0.0152215	0.0377474	0.386581	0.106256	-0.118157	0.301443	0.291362	0.152052	0.0326795	0.0479518	0.318789	0.478711	0.440969	0.423423	-0.255664	0.576363	0.276503	0.301896	0.433285	-0.903924	0.766742	0.232832	0.142809	0.0356907	0.164809	0.296761	-0.0129829	0.714987	0.214456
H3007D12 | Ncbp1 -- Nuclear cap binding protein subunit 1___922@	0.451199	-0.013763	0.159951	0.205844	-6e-05	0.0169595	-0.162317	-0.163702	0.02356	0.0920125	-0.139963	-0.102721	0.1898	-0.181707	-0.0976472	0.161009	-0.0404155	0.305346	0.440651	0.0719621	-0.0389517	0.2307	-0.311212	-0.249549	0.93868	0.471362	0.102939	0.357625	0.0933616	-0.162377	0.0795522	0.558709	0.432451	0.286409	1.4001
H3007E01 | Transcribed locus___923@	-0.177841	-0.0952574	-0.611603	0.0830129	0.0984505	-0.111875	0.0645092	-0.10107	-0.12536	-0.126357	-0.149022	0.351948	0.0423521	-0.605084	-0.045006	-0.561058	-0.21076	-0.219926	-0.214956	0.0305918	0.583841	-0.0242036	-0.446687	-0.486258	0.159007	-0.283064	-1.58707	0.205436	-0.341857	-0.505994	-0.407602	0.126586	0.305721	-0.0573101	0.265748
H3007E02 | Gstp1 -- Glutathione S-transferase, pi 1___924@	0.409113	-0.671705	0.383164	0.304018	0.0536746	0.011428	-0.360172	0.00565159	-0.413692	0.0739655	-0.0449685	0.0612491	-0.125308	-0.278844	-0.0352409	-0.15351	-0.200139	0.181209	0.266073	0.387998	0.102328	-0.105696	-0.339279	1.08419	0.42176	0.862642	-0.257913	0.178669	-0.0450369	0.201893	-0.00080571	0.40584	-0.0979272	0.213367	0.482936
H3007E03 | Tex261 -- Testis expressed gene 261___925@	0.518421	0.399538	0.455342	0.438175	0.410814	0.58344	0.940757	0.115426	0.607081	0.529254	0.28981	0.821067	0.848956	0.414012	0.699214	0.44718	0.647052	0.696766	0.865326	0.219463	-0.234051	0.377464	0.237585	0.723189	0.241226	0.0211041	-0.222983	0.176564	0.0619006	0.262424	0.355673	0.172919	0.24872	0.0395104	0.329725
H3007E04 | Dock9 -- Dedicator of cytokinesis 9___926@	0.00650197	-0.46614	-0.517953	-0.352526	-0.27602	-0.398125	-0.410906	-0.467211	-0.571709	-0.340946	-0.488203	-0.648634	-0.458378	-0.568908	-0.502112	-0.225068	-0.350528	-0.568256	-0.874241	-0.414807	-0.188498	-0.402912	-0.421887	-0.37153	-1.27128	-0.851187	-1.30091	-0.169663	-0.342871	-0.850633	0.122968	-0.453366	-1.09986	-1.25874	-0.625697
H3007E05 | Adm -- Adrenomedullin___927@	-0.138177	0.427234	0.494949	0.391145	0.159587	0.0233781	-0.54102	-0.476403	-0.227691	-0.446014	-0.192591	0.354809	-0.175743	-0.704491	-0.563824	-0.235796	-0.100689	-0.105546	-0.685916	0.392361	0.386183	-0.379446	-0.384985	-0.0695663	0.901676	0.0318526	-0.10094	0.300687	0.246484	-0.159389	-0.369199	-0.0169551	-0.0867663	-0.489547	-1.0164
H3007E06 | Adm -- Adrenomedullin___928@	0.102783	-0.310159	-0.0639147	-0.26976	-0.19297	-0.28167	-0.105851	0.0381116	-0.201646	0.244967	0.090786	0.115204	-0.220549	0.181755	-0.138692	-0.0356026	0.0601403	-0.0623688	-0.0323	-0.323643	-0.0175085	-0.370389	-0.169632	-0.430405	0.249666	0.033629	-1.66094	0.394304	0.153568	0.143503	-0.00717818	0.331363	-0.337023	-0.104176	0.241299
H3007E07 | Arid2 -- AT rich interactive domain 2 (ARID, RFX-like)___929@	0.233027	0.145143	0.0493792	-0.155657	0.0854147	-0.0304367	0.0885513	-0.344545	0.228771	0.218433	-0.205242	-0.0105161	0.107579	-0.372018	-0.0295697	0.152135	-0.0320023	-0.338583	-0.686578	0.268969	0.328592	-0.323544	-0.358571	-0.0674092	-0.907736	0.0969714	-0.388548	0.247884	0.0498434	-0.440397	-0.417738	-0.297592	-0.0288634	-0.704989	-0.385531
H3007E08 | 1600029D21Rik -- RIKEN cDNA 1600029D21 gene___930@	0.140385	-0.231769	-0.666783	-0.175166	0.130429	-0.533524	-0.460685	-0.570738	-0.618356	-0.0424716	-0.31514	-0.580389	-0.400973	-0.402263	-0.555426	0.128917	0.055377	-0.330046	-0.387487	0.356168	0.550519	-0.413228	-0.292804	0.154741	-0.715749	-0.677443	-0.881884	-0.118808	-0.220343	-0.7811	-0.0730078	-0.50342	-0.261754	0.0459303	-0.457466
H3007E09 | 2610101N10Rik -- RIKEN cDNA 2610101N10 gene___931@	-0.00284458	-0.0703198	0.0624658	0.0581238	0.371735	0.415142	0.483101	0.0177576	0.486413	0.369827	0.150889	-0.119381	0.356164	-0.856799	0.0150308	-0.216869	-0.00965763	0.0298696	-0.132932	-0.00694849	0.33184	0.0844395	-0.0261155	0.83587	0.587207	-0.160095	0.714995	0.400863	0.32054	0.182126	-0.131529	-0.0144669	-0.184528	-0.597416	0.098713
H3007E10 | Ckb -- Creatine kinase, brain___932@	-1.42142	-1.71454	-2.98028	-0.32781	-2.36945	-2.16597	-2.98146	-3.16112	-2.70353	-2.5953	-2.76968	-3.31498	-2.53734	-2.89973	-2.79487	-1.50604	-1.60396	-2.40162	-2.69476	-1.14193	-1.43808	-3.86051	-2.8303	-2.45042	-5.5141	-3.19694	-3.55924	-1.85002	-2.7017	-2.75763	-2.76978	-2.0313	-1.91411	-2.28628	-2.37363
H3007E11 | Nadk -- NAD kinase___933@	0.169123	0.293652	0.405196	-0.0310819	1.26767	1.01832	1.07993	0.741895	0.107738	0.329015	-0.293479	0.0177978	0.181636	-0.0902917	-0.18895	0.276395	-0.381504	0.0503039	0.112126	0.383688	0.207896	-0.18709	-0.297499	0.105184	0.0498864	-0.372747	-0.905857	0.234989	-0.0602891	-0.416122	-0.389771	-0.126262	0.236903	-0.107588	0.176585
H3007F01 | Apex1 -- Apurinic/apyrimidinic endonuclease 1___934@	-0.202542	0.261327	0.412723	0.49835	0.696001	0.413728	0.303714	0.0863385	0.56203	0.843965	0.539747	0.142664	0.934082	0.102768	0.299174	0.847227	0.796001	0.13218	0.540337	0.795055	0.7614	0.951436	0.647632	0.967114	1.45351	0.562512	0.559168	0.542381	0.450619	0.2911	0.119519	0.910374	0.546853	0.678526	0.970755
H3007F02 | Unknown___935@	0.247397	0.328834	0.240489	-0.506267	0.292399	0.706739	0.194464	0.422086	0.274365	0.483125	0.0841447	0.393838	0.433988	0.00681574	0.669032	0.0974449	0.214846	-0.0988738	-0.401975	0.745937	0.188256	0.278425	0.214067	0.0828944	0.549613	0.171095	-0.286595	0.0623973	0.559983	-0.13169	-0.0583172	0.354904	0.352099	-0.130314	-0.414553
H3007F03 | Transcribed locus, moderately similar to NP_891550.1 A disintegrin and metalloproteinase with thrombospondin motifs 9 preproprotein [Homo sapiens]___936@	0.287939	0.21793	0.296881	0.160897	0.438096	0.279419	0.210398	0.136574	0.363744	0.562888	0.252141	0.206278	0.379792	0.365733	0.199536	0.252382	0.147147	0.303807	0.142187	-4.58e-05	0.260174	0.715797	0.349897	0.718118	0.93288	0.711117	0.49111	0.0532447	0.190609	0.342019	0.0529131	0.276987	0.069603	0.177664	0.396645
H3007F05 | Fbl -- Fibrillarin___937@	0.0434644	-0.167043	0.517938	0.414754	0.501479	0.315613	0.185015	0.224038	0.386933	0.371932	0.554556	0.354383	0.508304	0.324946	0.240303	0.20468	0.205672	0.508801	-0.295526	0.618772	0.504049	0.984956	0.527937	0.239407	0.747962	-0.145467	0.227758	0.154333	0.207285	0.280665	0.19524	0.631821	-0.0176648	0.674579	1.00445
H3007F06 | Unknown___938@	0.0891458	0.185291	-0.0264672	0.392618	0.198143	0.100829	0.0448244	0.08165	0.177502	0.316432	-0.0848283	0.254337	0.325241	0.0277938	1.22293	0.131981	0.433174	0.201463	-0.112111	0.507728	0.37324	0.00685565	-0.265346	-0.319229	0.140216	-1.49752	-0.584044	0.0970597	0.34434	-0.398269	-0.446782	0.221353	0.183004	-0.00641133	-0.082078
H3007F07 | Mrpl46 -- Mitochondrial ribosomal protein L46___939@	-0.117	-0.133699	-0.319433	-0.401569	0.0445941	-0.173839	-0.511529	-0.532173	-0.354521	-0.15291	-0.333808	-0.270988	-0.16652	-0.56579	-0.508354	0.0950745	0.0883539	-0.0776465	0.0413845	-0.184183	0.0413669	-0.555781	-0.199936	-0.225808	-0.143328	-0.831704	-0.444414	-0.174447	-0.147223	-0.79827	-0.139286	-0.0816921	0.0462728	-0.0373295	-0.676065
H3007F08 | Transcribed locus___940@	-0.211102	-0.292387	-0.0714242	0.0240782	-1.01565	-0.455429	-0.483051	-0.707459	-0.396048	-0.344249	-0.511025	-0.607532	-0.205154	-0.673607	-0.289497	-0.277663	-0.901855	-0.361568	-0.194536	-0.238067	-0.0835123	-0.759676	-0.612349	-0.0896005	-0.786143	-0.359549	-3.61556	-0.00115362	-0.700781	-0.6621	-0.217613	0.244598	-0.39722	-0.904036	0.321581
H3007F09 | Fam120a -- Family with sequence similarity 120, member A___941@	-0.0756312	0.256058	0.14033	0.0685325	0.503146	0.37633	0.679102	0.484498	0.589651	0.159594	0.0611357	0.16256	0.478217	0.325176	0.148291	0.0762085	0.0311734	-0.24312	-0.0682573	0.205375	0.345171	-0.148762	0.152803	0.0352834	-0.537927	0.120568	-0.0956091	0.269107	-0.382014	0.352162	0.00724934	0.606024	0.557574	-0.0673969	0.140756
H3007F10 | Unknown___942@	0.38489	0.225687	0.143005	0.242517	0.370708	0.113668	0.0101478	-0.216318	0.153004	0.26032	-0.0427758	-0.0806903	0.171607	-0.385366	-0.166117	0.486062	0.635804	-0.205484	-0.197305	-0.193667	0.532443	-0.0186472	-0.410958	-0.116414	0.474827	-0.161682	-0.110402	0.0364209	-0.0601626	-0.324586	-0.31032	0.0422443	0.622023	-0.592769	-0.45135
H3007F11 | Yif1b -- Yip1 interacting factor homolog B (S. cerevisiae)___943@	0.381307	0.300088	0.404397	0.0810702	0.275984	0.0825107	0.23077	-0.299279	0.307161	0.343085	0.215255	0.578128	0.524399	-0.117617	0.272541	0.825673	0.959697	0.52868	0.593287	1.03398	-0.122639	0.678292	0.389093	-0.171516	0.919231	0.618692	0.313437	-0.0336667	0.296841	0.182669	0.260263	0.307004	0.430769	0.0593278	0.272383
H3007F12 | Unknown___944@	1.87012	1.67553	2.06394	1.8932	2.10746	1.25667	1.76592	1.65687	2.1931	1.9608	1.07567	0.908036	1.32109	0.519219	0.579414	1.15503	1.40658	0.0755364	0.353387	0.178158	0.681819	1.07158	1.37145	0.670425	0.510105	-0.349856	-0.138851	0.485764	1.10889	0.353881	0.265867	1.87815	1.63797	-0.125703	0.934437
H3007G01 | Dhx8 -- DEAH (Asp-Glu-Ala-His) box polypeptide 8___945@	-0.0296154	0.0920794	-0.376427	-0.0674688	0.0692272	-0.357427	-0.29678	-0.163748	-0.259512	-0.162044	-0.303051	0.277552	0.120654	-0.619463	-0.382767	-0.110885	0.098308	-0.212834	-0.260754	0.146936	0.481029	-0.18769	-0.518981	-0.556385	0.619812	0.0294257	0.0620317	0.464915	0.0785419	-0.0710492	-0.114656	0.367051	0.61531	-0.0756027	0.516295
H3007G02 | Unknown___946@	0.0715587	-0.00200758	-0.238125	0.126896	-0.00501058	0.143298	-0.357867	-0.306122	-0.0700765	0.468862	0.092893	0.487419	0.303182	-0.120401	-0.159016	0.0780699	0.614139	0.352555	0.166098	0.645154	0.498174	0.213674	-0.265487	0.759224	1.17104	-0.149682	-0.0649003	0.337625	0.54029	-0.366593	0.0836928	0.556055	0.32942	-0.354056	-0.0931297
H3007G03 | Kpnb1 -- Karyopherin (importin) beta 1___947@	0.222301	0.262621	0.0530324	0.148117	0.109553	0.121108	0.213428	-0.133985	0.200525	0.118232	-0.0733089	0.286195	0.345206	-0.091418	0.0348236	-0.0402945	0.301853	0.274024	0.222686	0.614288	0.161989	-0.14341	-0.149511	0.963117	1.04876	-0.328436	-0.413968	0.25501	0.0869731	0.137458	0.071455	0.444991	0.65172	0.290708	0.401387
H3007G05 | Snhg5 -- Small nucleolar RNA host gene 5___948@	-0.1024	0.191853	0.662522	0.369706	1.23344	1.01876	1.51854	0.624358	0.291648	0.250563	0.616231	0.691693	0.36795	-0.0301017	0.772536	0.0116354	-0.137517	0.247922	0.239913	0.544374	0.5681	0.986613	0.799509	0.36143	0.244588	-0.159027	-0.184346	0.284967	-0.132593	0.209343	-0.0897677	0.40264	-0.0176236	0.217434	-0.873468
H3007G06 | Krt18 -- Keratin 18___949@	0.684096	0.353938	0.57292	0.536567	0.5197	0.472074	0.212702	0.0461448	0.724006	0.565138	0.377899	1.22346	1.0356	1.05084	0.69273	1.69242	2.00017	1.36537	1.83768	0.0967272	0.175297	-0.184949	0.0422541	-0.118034	0.479322	-0.382725	-0.182959	0.905042	0.753374	0.934776	0.749089	1.8674	1.38293	1.3678	1.09736
H3007G08 | Hars -- Histidyl-tRNA synthetase___950@	0.103349	-0.00688617	0.0524712	-0.132888	-0.0163375	-0.289428	-0.260038	-0.164192	-0.229255	-0.268898	-0.239187	-0.17786	0.124873	-0.228656	-0.21897	0.492752	0.352459	-0.0812145	0.272798	0.0691531	-0.331156	-0.150122	-0.413017	0.199489	0.529196	-0.0267778	0.0328453	0.163738	0.0110701	-0.361103	-0.275648	0.130187	0.363204	0.440874	0.107384
H3007G09 | Rrp8 -- Ribosomal RNA processing 8, methyltransferase, homolog (yeast)___951@	0.0276836	0.0363615	-0.04757	0.0775751	0.402473	0.198147	0.228257	0.0365529	0.0665113	-0.0494364	-0.0472362	-0.202168	0.326182	-0.194371	-0.256567	0.135209	0.393738	-0.109769	0.171381	0.333074	0.348974	-0.0931897	-0.111569	0.944617	0.59084	-0.747654	-0.450314	0.228537	-0.053559	-0.374426	-0.10762	0.285015	0.311266	-0.310089	0.594336
H3007G11 | Unknown___952@	0.231375	0.217619	-0.107272	0.167739	0.522761	0.574001	0.221144	0.128219	0.220127	0.172573	0.0111553	-0.0251309	0.168744	-0.357099	-0.269416	-0.0138364	0.2553	0.178645	0.39885	0.480203	0.369799	-0.108536	-0.102978	-0.266225	-0.214892	-0.529797	-0.717594	0.0431394	0.0212666	-0.154082	-0.299575	0.242778	0.284918	0.0755761	0.12301
H3007G12 | 4933421E11Rik -- RIKEN cDNA 4933421E11 gene___953@	0.344708	0.368979	0.0448651	0.210797	0.129581	0.41351	-1.49244	-0.0876466	0.475812	0.314049	-0.362874	0.232655	0.441425	0.00825163	-0.0304363	0.36358	0.276612	-0.0981929	0.226568	0.34894	0.330823	0.133638	0.160178	0.837018	0.691659	-0.275872	-0.0994372	-0.040493	0.388361	-0.208913	-0.0398473	0.531405	0.204717	-0.454142	0.155518
H3007H01 | Dscr3 -- Down syndrome critical region gene 3___954@	-0.0840653	0.495025	0.60722	0.544943	0.456681	0.401698	0.289549	0.0469097	0.564814	0.889735	0.428012	-0.0368565	0.722698	-0.421114	0.035465	0.366989	0.364004	0.0838513	0.0392064	0.578401	0.577601	0.539011	-0.0390252	0.0674756	0.120629	-0.256057	-0.166458	0.426441	0.182013	-0.363506	-0.308317	0.353228	0.715142	0.138641	0.628343
H3007H02 | Gjb3 -- Gap junction protein, beta 3___955@	0.137708	0.273364	0.119762	0.167926	0.0160733	0.21943	-0.287612	-0.139932	-0.201494	-0.177289	-0.474026	0.171006	0.213137	-0.134523	0.923671	0.633719	0.648643	0.515978	0.34963	0.538346	0.21347	-0.427064	-0.352545	-0.241509	-0.192797	-0.25999	-2.23262	-0.192115	0.316152	-0.381558	-0.234707	0.968481	0.529755	0.399796	0.493746
H3007H03 | Usp48 -- Ubiquitin specific peptidase 48___956@	0.484279	0.444683	0.462579	0.408386	0.451372	0.384364	0.309324	0.215646	0.616937	0.702692	0.129917	0.115758	0.223507	-0.0844785	-0.121543	0.0701395	0.0402908	-0.287681	-0.419977	0.696917	0.865432	0.54758	0.340146	-0.619683	0.228464	-0.0407997	0.146242	0.038699	0.224077	-0.17432	0.290896	0.215602	0.108924	-0.304177	-0.371261
H3007H04 | Yipf1 -- Yip1 domain family, member 1___957@	0.53745	0.457125	0.272787	0.704665	0.577202	0.667718	0.380039	0.253297	0.55494	0.606121	0.265017	0.339137	0.478817	0.0367135	0.29145	0.279254	0.306148	0.314484	0.667653	0.279025	0.523498	0.0298374	-0.499295	0.677555	0.60924	-0.133593	0.375966	0.461887	0.226008	-0.0207769	0.00296579	0.520243	0.083027	0.0916003	0.0980257
H3007H05 | Unknown___958@	0.0686533	0.20918	0.286838	0.443758	0.37259	0.117919	0.02362	-0.0848753	0.213138	0.337471	0.05172	-0.133789	0.507276	0.0786338	-0.359382	0.3627	0.252887	0.309309	-0.411223	0.37926	0.435931	0.232347	-0.334811	0.265194	0.232307	-0.450683	-0.0849774	0.0678318	0.166226	-0.558794	-0.34255	0.75391	0.338036	-0.101061	0.58565
H3007H06 | Clcn7 -- Chloride channel 7___959@	0.303774	0.26664	0.176412	0.601843	0.284536	0.104663	-0.0287366	0.0277071	0.683444	0.584081	0.159287	0.623926	0.605383	0.239665	1.40952	-0.588984	0.311221	0.444118	-0.00125734	0.727832	0.539338	0.396216	0.133251	0.61152	1.56346	-0.547209	-0.00844532	0.30467	0.20083	0.0109323	0.0181965	0.209888	0.401231	-0.383844	0.123493
H3007H07 | Unknown___960@	0.419343	0.264927	0.145335	-0.0159936	0.181548	0.105713	-0.00608086	-0.204417	0.292564	0.802447	-0.232133	0.463403	0.34656	-0.277848	-0.160532	0.154743	0.391158	0.395762	0.44297	0.0831945	1.5828	0.166475	0.218636	-0.101964	0.174223	-1.20726	-1.3565	0.0894259	0.26965	-0.23094	0.0121483	0.247377	-0.0206664	-0.229262	-0.162966
H3007H08 | Unknown___961@	0.219112	0.254234	-0.079844	0.176048	0.0747857	0.0834488	-0.0134674	-0.396106	-0.224176	-0.0799344	-0.2979	-0.0620794	0.0705041	-0.234533	-0.200467	0.0029048	-1.12459	0.012582	0.548557	0.160915	0.0164558	-0.000235845	0.410592	-0.96091	-0.013	-0.732507	-0.780346	0.73809	0.00495287	-0.16331	-0.117818	0.490257	-0.180141	-0.581443	0.945212
H3007H09 | Cep55 -- Centrosomal protein 55___962@	-0.039209	-0.0621218	-0.282617	-0.264131	0.433574	0.189875	0.412118	-0.0521545	-0.223182	-0.569937	-0.536833	-0.053678	0.247226	-0.354356	-0.415005	0.798569	0.22932	-0.0430028	0.374107	0.155121	0.0500112	-0.260465	-0.754917	0.362342	-0.355694	-0.422094	-2.11656	-0.0331351	-0.0968767	-0.517927	-0.546417	1.28422	0.626091	0.278079	-0.0909335
H3007H10 | Stam2 -- Signal transducing adaptor molecule (SH3 domain and ITAM motif) 2___963@	0.258042	0.365429	0.321846	0.160828	0.372744	-0.0517434	0.116407	-0.321319	0.0668138	0.0210644	-0.163	0.0921525	0.0872545	-0.422932	-0.155204	0.489662	0.351224	-0.161864	-0.383187	-0.456888	0.359891	-0.423333	-0.271866	-0.136664	0.319551	-0.12071	-0.53994	-0.0375392	0.0268682	-0.300793	-0.206266	0.184221	-0.135568	-0.608339	-0.503474
H3007H11 | Unknown___964@	0.292911	0.29916	-0.0758044	-0.211888	0.103803	0.119621	-0.098489	-0.283883	-0.226047	-0.0379978	-0.483746	-0.0619806	0.297849	-0.674778	-0.439105	0.41174	0.550235	-0.481502	-0.0129642	1.05141	0.39154	-0.153452	-0.228906	-0.398714	-0.194312	-0.117171	-0.480532	-0.239242	-0.136517	-0.33159	0.205876	0.385073	0.252993	-0.740972	-0.347945
H3007H12 | Ktn1 -- Kinectin 1___965@	0.0744943	0.393239	0.223171	0.2742	0.446792	0.635621	0.49708	0.557632	0.682805	0.512746	0.00113582	0.239204	0.299453	0.0216466	-0.180475	0.60625	0.481758	-0.15777	-0.0936527	0.250108	0.0409091	-0.00377257	0.350343	-0.000870732	0.3723	-0.723327	-0.188288	0.0414722	0.26881	-0.309742	-0.00960335	0.233395	0.416506	-1.14381	-0.315112
H3008A01 | Stx12 -- Syntaxin 12___966@	0.15641	-0.0525935	-0.287285	-0.335034	-0.00130354	-0.158467	-0.0354971	-0.186571	-0.0997919	-0.285328	-0.367477	-0.495374	-0.459251	-0.544151	-0.428307	0.0481162	-0.0647499	-0.25476	-0.283468	0.291531	0.146759	-0.824844	-0.469441	-0.607525	-0.506676	-0.406864	-0.604111	-0.103505	-0.785383	-0.511242	-0.717884	0.377649	-0.248745	-0.539755	-0.479426
H3008A02 | Slc25a11 -- Solute carrier family 25 (mitochondrial carrier oxoglutarate carrier), member 11___967@	-0.0173187	0.0343246	-0.32528	-0.153298	0.0739249	0.0180597	-0.0885859	-0.375511	-0.276168	-0.257165	-0.47008	-0.24882	-0.00575564	-0.271675	-0.566531	0.183864	0.270648	1.03457	-0.261142	0.120293	-0.0790216	-0.523002	-0.457938	-0.24395	-0.0149438	-0.605197	-0.166921	-0.24355	-0.49639	-0.39383	-0.351798	0.301198	0.426847	-0.679998	-0.533933
H3008A03 | Il17ra -- Interleukin 17 receptor A___968@	0.178385	0.375692	-0.124047	0.134521	0.0738856	-0.100889	-0.195185	-0.199243	0.10712	0.132351	-0.157855	0.0415433	0.0806362	-0.0853653	0.0510139	0.714004	0.455666	-0.24464	0.410024	0.465106	-0.139251	-0.630238	-0.419424	0.0303137	0.0155061	-0.739812	-0.825981	-0.201529	0.201923	-0.497129	-0.339628	0.394279	0.636982	-0.304978	-0.286005
H3008A04 | Ercc1 -- Excision repair cross-complementing rodent repair deficiency, complementation group 1___969@	-0.0221281	0.277835	-0.335632	0.256767	0.0757235	-0.085837	-0.0815334	-0.139265	0.204931	0.0940472	-0.445846	0.161572	0.118301	-0.194096	-0.220255	0.508965	0.584781	-0.151938	0.0671075	0.457469	0.558165	-0.293519	-0.36702	-0.0866669	0.484315	-0.660156	-0.695214	-0.179084	0.349621	-0.534794	-0.248564	-0.0166155	0.159028	-0.180014	-0.832979
H3008A05 | Sar1a -- SAR1 gene homolog A (S. cerevisiae)___970@	-0.00146635	0.00434938	-0.197187	0.158552	0.360707	0.0305165	0.0728166	-0.183021	-0.100852	-0.207639	-0.340889	-0.00549139	0.0334011	-0.185614	-0.177283	-0.367965	0.46832	0.00470944	-0.107149	-0.0812182	-0.0883768	-0.494313	-0.0474856	0.922907	-0.204775	-0.179166	-0.237347	0.422715	0.195265	-0.111746	-0.150822	0.641421	0.518215	0.294417	0.150169
H3008A06 | Pkp2 -- Plakophilin 2___971@	1.44903	1.41373	1.27419	1.0726	0.622774	0.672941	0.0280768	0.0873434	0.631074	0.750828	0.208558	1.04838	0.927465	0.608188	0.571484	0.680818	1.49435	0.373372	0.966552	0.432565	0.824147	-0.127997	-0.0991365	0.0605815	1.04593	-0.425996	-2.49858	0.632638	0.68196	-0.119943	0.144314	0.91278	0.749698	0.196353	0.28291
H3008A08 | Melk -- Maternal embryonic leucine zipper kinase___972@	0.0614977	-0.0345745	-0.555872	-0.138486	0.059729	0.00727008	-0.410055	-0.743586	-0.49279	-0.0131858	-0.307429	-0.0843207	-0.234977	-0.366801	-0.293477	0.314898	0.616955	0.223676	0.445246	-0.0556375	-0.0353315	-0.508703	0.0156707	-0.268897	-0.349506	-1.01665	-0.589801	-0.123276	0.0629537	-0.420278	-0.183807	1.31315	0.722379	0.276821	-0.716391
H3008A09 | Rhob -- Ras homolog gene family, member B___973@	-0.111894	-0.174841	-0.163162	-0.136304	0.0385875	-0.262185	0.224775	-0.340573	0.109307	-0.0567252	-0.331315	-0.0857414	-0.0930237	-0.454273	0.158398	0.278891	-0.0290337	-0.186824	-0.394834	-0.527741	0.488124	-0.25615	0.0714791	-0.0955768	-0.627334	-0.454501	-0.612428	0.184341	-0.521529	-0.330892	-0.265683	-0.330192	0.0923194	-0.754105	-0.777194
H3008A10 | Mybbp1a -- MYB binding protein (P160) 1a___974@	0.297031	0.233922	0.0871214	0.134702	0.326444	0.133125	0.14616	0.2927	0.176812	0.349648	-0.00469561	0.680227	0.583357	0.441917	0.326872	0.613793	0.64759	0.223989	0.266612	0.327951	1.06155	0.558896	0.346567	1.13009	2.47253	0.459249	1.01274	0.417242	1.07403	0.742388	0.606691	1.34202	0.836937	0.369839	0.765128
H3008A12 | Cand2 -- Cullin-associated and neddylation-dissociated 2 (putative)___975@	-0.548492	-0.481906	-0.98122	-0.46633	-0.182808	-0.359006	-0.557888	-0.711685	-0.93351	-0.269576	-0.763305	-0.185792	-0.493103	-0.473919	-0.907455	0.286776	-0.0852477	0.469376	-0.813177	-0.152294	0.195399	-0.775471	-0.438431	-0.813159	-0.798217	-1.3781	-0.979028	-0.356444	-0.263167	-0.783364	-0.151549	-0.113238	-0.471173	-0.720325	-0.757556
H3008B01 | Tardbp -- TAR DNA binding protein___976@	0.0151661	0.0239463	-0.268497	-0.174056	-0.115891	0.0105296	-0.205388	-0.135355	0.0434841	0.231214	-0.299371	-0.177401	-0.126337	-0.53053	-0.443827	0.134821	0.148733	-0.2118	-0.49167	0.102389	0.756812	-0.666639	-0.456496	-0.550264	0.458641	-0.0538973	-0.412376	0.474284	0.0938415	-0.408625	-0.224525	0.151606	0.135338	-0.380268	-0.392705
H3008B02 | Nrk -- Nik related kinase___977@	-1.42111	-1.60595	-1.82963	-2.08721	-2.81314	-2.01153	-3.25986	-3.16546	-2.85743	-1.96448	-2.33099	-3.10942	-2.82725	-3.09796	-2.66304	-1.74321	-1.96648	-2.31507	-2.66338	-1.20271	-1.70511	-3.33277	-2.62613	-1.51784	-4.55461	-1.43864	-2.29528	-1.65178	-2.43416	-2.39123	-1.52298	-2.5703	-1.97574	-2.26239	-2.65219
H3008B03 | Ube2r2 -- Ubiquitin-conjugating enzyme E2R 2___978@	0.459863	0.446264	0.603937	0.7479	0.390007	0.615739	0.457812	0.452812	0.757202	0.731527	0.426754	0.423515	0.4213	0.212046	0.0928916	0.551473	0.754378	0.202083	0.587069	0.0517606	0.0278262	0.515562	0.306749	1.11085	1.12022	-0.479579	0.101396	0.600935	1.04598	0.59356	0.40196	0.94564	0.358929	0.0959506	0.644041
H3008B04 | Ccne1 -- Cyclin E1___979@	0.12733	0.052934	-0.511534	-0.200952	-0.0677818	-0.0587843	-0.320299	-0.620115	-0.281718	-0.269191	-0.381988	-0.135661	0.0577608	-0.439643	-0.535201	0.283082	0.372085	0.00676016	0.13798	0.409884	-0.289722	-0.628481	-0.491507	-1.41404	-0.750971	-0.99144	-0.174156	-0.0424016	-0.0784173	-0.85269	-0.00511753	0.0835698	0.00735404	-1.07564	-0.152155
H3008B05 | Dag1 -- Dystroglycan 1___980@	1.00386	0.959016	1.39877	1.40048	1.37526	1.43998	1.41101	1.38437	1.78416	1.97734	1.07819	1.13565	1.18337	0.959466	0.65464	0.508949	0.636563	0.659897	0.360204	1.10975	1.38359	1.68573	0.906668	0.410653	1.23661	-0.193187	-0.124411	1.28911	1.44139	1.04887	0.942297	0.783375	0.603017	0.104252	0.197525
H3008B06 | Fth1 -- Ferritin heavy chain 1___981@	0.833398	0.604885	1.00826	0.890294	0.230284	0.499359	0.117235	0.138593	0.510159	0.321655	0.183669	0.453013	0.140538	0.159135	0.553438	-0.0495769	0.01258	-0.300656	-0.431952	-0.480833	-0.718291	0.00725727	-0.269395	0.0820336	-0.305157	0.634422	-0.299451	0.0740625	0.339704	-0.422831	-0.478508	-0.615381	-0.114322	-0.351228	-0.266539
H3008B08 | Transcribed locus, strongly similar to NP_033015.1 transcriptional activator protein Pur-alpha [Mus musculus]___982@	-0.309793	-0.582705	-1.66203	-1.26884	-0.655944	-0.499451	-1.24783	-1.01316	-0.624861	-0.608501	-0.693544	-0.43704	-0.485208	-0.677659	-0.897907	-0.982874	-1.01517	-0.608099	-1.62043	-0.245144	0.0135127	-0.754615	-1.25207	-1.62394	-1.48316	-0.658796	-0.51768	-0.0908212	-0.2377	-1.1303	-1.11063	-0.262958	-0.380558	-0.950687	-0.272577
H3008B09 | Unc45a -- Unc-45 homolog A (C. elegans)___983@	-0.054132	-0.0269871	-0.151788	0.0238537	-0.0118711	-0.282625	-0.232694	-0.0674688	-0.0235731	0.118745	-0.0612457	-0.0136333	-0.0469465	0.00908213	-0.0513143	0.191673	0.142236	0.853282	0.536347	0.0998531	-0.194121	-0.0291526	0.232129	-0.27094	0.115948	-0.946659	-0.267706	-0.0762114	-0.0719947	-0.483099	-0.309449	0.208934	0.206979	-0.319183	0.0721406
H3008B10 | Tcirg1 -- T-cell, immune regulator 1, ATPase, H+ transporting, lysosomal V0 protein A3___984@	0.220726	-0.193574	0.132134	-0.15837	-0.157129	0.0663425	-0.0659199	-0.0813624	-0.246486	-0.503398	-0.106799	0.0565268	0.0782811	0.331741	0.135891	0.493452	0.291362	1.04438	0.591055	-0.350509	-0.0282011	0.0270058	-0.0688595	-0.525081	-1.01838	-0.572609	-0.469548	-0.180146	-0.392872	-0.260165	0.0603369	-0.194685	0.288227	-0.266652	-0.219208
H3008B11 | Fosl1 -- Fos-like antigen 1___985@	0.440703	0.497393	0.159392	0.0396549	0.168031	0.434337	-0.0222024	-0.237811	0.167506	-0.00871025	-0.179519	0.370801	0.381121	0.380186	-0.151896	-0.401417	0.614515	0.506772	0.546808	-0.165613	0.360893	0.179324	0.0906334	0.0197167	0.110819	-0.0190946	-0.622264	-0.275882	0.334796	-0.3148	0.315054	0.702022	0.30147	0.171881	0.796913
H3008B12 | Flnb -- Filamin, beta___986@	-0.45034	0.0516574	-0.223939	-0.214729	-0.262058	-0.754959	-0.284562	0.0200807	-0.378056	-0.338965	-0.513263	-0.572264	-0.446429	-0.269866	-0.230239	-0.351261	-0.292306	0.3906	-0.157229	-0.719308	0.590787	-0.120224	-0.872809	-1.17613	-0.430355	-0.922113	-0.447886	-0.302748	-0.40567	-0.17458	-0.599828	0.43611	0.534685	0.816831	1.21876
H3008C02 | Glrx3 -- Glutaredoxin 3___987@	0.0897982	0.271351	-0.144123	-0.0118457	0.374737	0.264106	0.0489408	-0.159207	0.103048	0.250337	-0.299216	0.0689656	0.284812	-0.156158	-0.322153	0.425209	0.519719	0.482898	-0.192502	0.157579	-0.00170984	-0.95719	-0.700007	-0.16943	-0.00324374	0.225844	-0.359795	-0.181128	-0.237606	-0.52957	-0.521766	0.667899	0.331761	-0.50692	-0.3706
H3008C03 | Tia1 -- Cytotoxic granule-associated RNA binding protein 1___988@	0.113897	0.158099	-0.164387	-0.263422	0.249081	-0.0370091	-0.011707	-0.168265	0.0730359	-0.0176088	-0.147673	-0.278515	-0.231898	-0.428185	-0.435988	-0.139193	-0.130087	-0.561846	-0.438194	0.35761	0.225939	-0.527919	-0.433345	-0.0959827	-0.371022	-0.755745	-0.808545	-0.209733	0.109209	-0.430925	-0.136644	0.0945357	-0.24775	-0.539967	-0.387805
H3008C04 | Incenp -- Inner centromere protein___989@	-0.604291	-0.4203	-0.845878	-0.553657	-0.025573	-0.219471	-0.619394	-0.851493	-0.6982	-0.281366	-1.01049	-0.11705	-0.568475	-0.44592	-0.750417	0.518835	0.30042	-0.166541	0.040404	-0.122833	-0.0677491	-0.956794	-0.378982	-0.269652	-0.9675	-1.04649	-0.494462	-0.161762	0.0284302	-0.799448	-0.551169	0.305895	0.42009	-0.108137	-0.200885
H3008C06 | Unknown___990@	0.422096	0.164652	0.0173362	0.158071	0.523422	0.445239	-0.134458	-0.182318	0.130716	0.258956	-0.316354	0.222863	0.263317	0.0120864	-0.0988103	0.106997	0.519223	0.179587	0.172731	0.0043088	0.720445	-0.410708	-0.35084	0.0965014	0.340701	-0.704917	-0.347932	0.336881	0.327028	-0.416799	-0.0593805	0.290082	0.620976	-0.540866	-0.255905
H3008C08 | Rc3h1 -- RING CCCH (C3H) domains 1___991@	0.0962616	0.157837	0.103467	0.389827	0.204898	0.0970169	-0.193822	-0.292257	-0.0193338	-0.00937643	-0.0178534	0.0768452	-0.0176184	-0.113288	-0.27317	-0.764249	-0.0673355	-0.430257	-0.647745	0.329577	0.217228	-0.605254	-0.3206	0.0161584	-0.419511	-0.778947	-0.709113	-0.215684	-0.0881052	-0.384574	-0.284954	-0.122797	-0.160662	-0.538479	-0.751306
H3008C10 | Rabggtb -- RAB geranylgeranyl transferase, b subunit___992@	0.212384	0.00267313	-0.217835	-0.13976	-0.00301771	-0.0925176	-0.113587	-0.325255	-0.389518	-0.139555	-0.558915	0.00605729	0.00836699	-0.273185	-0.254909	0.0540876	0.0563772	-0.37296	-0.863909	-0.128785	0.453033	-0.551419	-0.403769	-0.243435	-0.12988	-0.540461	-0.791647	0.323137	-0.372567	-0.340906	-0.0906751	0.110575	-0.197896	-0.423158	0.0460619
H3008C12 | Adsl -- Adenylosuccinate lyase___993@	-0.219021	-0.124422	-0.365224	-0.132648	-0.0923395	0.0559115	-0.292637	-0.571285	-0.108678	-0.0263085	-0.262457	-0.0406374	0.0644097	-0.149583	-0.268548	0.461179	-0.242658	-0.350258	-0.469918	0.227062	-0.101962	-0.449931	-0.0261777	-0.104998	0.352701	-0.77119	-1.00661	-0.120439	0.0714128	-0.391285	0.098119	0.397319	0.0155142	-0.193705	-0.44541
H3008D01 | Pole4 -- Polymerase (DNA-directed), epsilon 4 (p12 subunit)___994@	0.125721	0.156543	-0.219265	-0.0330318	-0.11771	0.0705481	-0.187	-0.223252	-0.121746	0.0852328	-0.283478	-0.0404822	0.202319	-0.239856	-0.32183	0.130824	0.470343	0.125177	-0.120584	0.282844	0.668154	-0.225204	-0.109411	0.214561	0.785902	-0.266369	-0.336318	-0.0888293	0.380336	-0.358572	-0.488911	0.212486	0.53685	-0.144309	-0.120752
H3008D02 | Rpp14 -- Ribonuclease P 14 subunit (human)___995@	0.465841	0.236831	0.219841	0.226787	0.220837	0.266011	-0.200588	-0.0911553	0.104891	0.769397	-0.302153	0.0677944	-0.0166482	-0.367523	-0.146423	0.201507	0.235665	-0.0903083	-0.205481	0.169283	0.297738	-0.0554238	-0.0200181	1.0328	0.433358	-0.546688	-0.419101	-0.372026	0.118477	-0.354846	-0.238471	-0.163256	0.075091	-0.255779	0.0901187
H3008D05 | Nus1 -- Nuclear undecaprenyl pyrophosphate synthase 1 homolog (S. cerevisiae)___996@	0.639372	0.607907	0.412922	0.648458	0.844594	0.65816	0.412744	0.376285	0.74357	0.893847	0.317704	0.685091	0.770466	0.477018	0.217285	0.28831	0.359369	0.184361	0.400594	0.554613	0.801025	0.496038	-0.0109611	-0.300776	0.747028	-0.520217	-0.144884	0.324562	0.597251	0.012744	-0.0675897	0.822867	0.0753364	0.33342	0.335731
H3008D07 | Unknown___997@	0.105202	0.00208847	-0.241555	0.208211	-0.0332121	0.116624	-0.13622	-0.178143	-0.0916376	0.311475	-0.323785	-0.0236401	0.0783072	-0.296063	-0.489203	-0.136207	0.347849	0.129977	0.00570505	-0.264391	1.08034	-0.262675	-0.224807	-0.740151	-0.43081	-0.526163	-0.0116322	-0.313594	-0.136715	-0.222348	-0.014134	0.12774	0.0286025	-0.429394	0.474449
H3008D08 | Transcribed locus___998@	1.06887	0.854195	1.00919	0.981116	0.60464	0.61389	0.517567	0.792164	1.15815	1.28154	0.494565	0.807437	0.711063	0.61487	0.334862	0.159848	-0.0530502	0.842198	0.48943	0.285795	0.606611	0.601916	-0.213984	-0.38218	1.32591	-0.311481	0.294941	0.487612	0.764988	0.283254	0.32501	0.844966	0.363631	0.00366446	0.474827
H3008D09 | Yipf5 -- Yip1 domain family, member 5___999@	0.385371	0.22251	0.242813	0.361818	0.409708	0.135195	0.132848	0.229888	0.292447	0.351195	-0.00547188	0.398041	0.454799	0.236827	0.20855	0.309967	0.265595	0.996034	0.375948	0.264415	0.514742	0.164412	-0.191486	0.349902	0.829941	-0.841246	0.0476668	0.0818411	0.315229	0.138491	-0.0841359	0.866937	0.908737	0.239678	0.42859
H3008D10 | Pigyl -- Phosphatidylinositol glycan anchor biosynthesis, class Y-like___1000@	0.626619	0.381915	0.429568	0.249493	0.74146	0.478949	0.519948	0.800711	0.819826	0.546562	0.444478	0.928234	0.657374	0.632917	0.597731	0.698342	0.779138	0.940414	1.14741	0.527441	0.29069	0.736949	0.203903	0.441954	0.916653	-0.241164	0.300487	0.291239	0.52423	0.0169975	0.534658	0.753795	0.422413	0.388066	0.718408
H3008D11 | Prl3d1 -- Prolactin family 3, subfamily d, member 1___1001@	0.610503	0.580122	0.210052	0.0605629	0.654907	0.352628	0.253886	-0.124331	0.206081	-0.0540675	-0.00723894	0.403572	0.350924	-0.087901	0.0947219	0.662173	0.468243	-0.24215	0.585634	0.501459	0.248488	0.256187	-0.299868	-0.529494	0.357647	-1.17604	-0.334642	0.257052	0.350724	-0.400574	0.529762	0.629214	0.273265	-0.115595	0.602957
H3008E02 | Clpp -- Caseinolytic peptidase, ATP-dependent, proteolytic subunit homolog (E. coli)___1002@	0.522133	0.636014	0.349658	0.472199	0.453286	0.69679	0.39344	0.180672	0.576382	0.62237	0.35682	1.0873	1.004	0.59587	0.375899	0.672803	0.908217	1.33465	0.490231	0.512382	0.852981	0.663935	0.589667	0.690174	2.5047	1.35642	0.860712	0.262758	1.05987	0.764025	0.656696	1.00299	0.856644	0.107237	0.23723
H3008E03 | Cdc34 -- Cell division cycle 34 homolog (S. cerevisiae)___1003@	-0.366416	-0.374237	-0.804913	-0.649503	-0.067312	-0.547886	-0.610802	-0.427711	-0.609093	-0.325713	-0.435767	-0.400317	-0.637054	-0.340848	-0.86711	-0.337001	0.0502557	-0.391672	-0.624966	0.350678	-0.0102741	-0.72224	-0.545973	-0.822193	-0.414594	-0.876049	-0.486045	-0.599646	-0.407066	-0.738395	-0.530817	-0.157902	-0.375581	-0.623011	-0.343017
H3008E04 | Rps20 -- Ribosomal protein S20___1004@	-0.257007	-0.431367	-0.554419	-0.557623	-0.0710638	-0.120553	-0.355585	-0.460929	-0.170991	-0.119476	-0.182673	-0.111813	-0.151989	-0.310826	-0.302782	-0.0748832	-0.445778	-0.450954	-0.673806	0.259909	0.228076	-0.161911	0.38348	0.804851	0.859171	0.959227	0.340589	0.134589	0.682865	0.175265	0.23622	0.191366	0.176479	0.0861658	-0.255045
H3008E05 | Sypl -- Synaptophysin-like protein___1005@	0.130568	-0.161736	-0.316357	-0.146278	0.256919	-0.128573	-0.362187	-0.406817	-0.0590296	-0.173068	-0.336912	-0.21233	-0.200423	-0.461066	-0.180301	-0.301041	0.031526	-0.173562	-0.545326	-0.336728	-0.00255472	-0.687575	-1.00682	-0.806265	-0.135797	-0.613676	-0.675981	-0.642203	-0.776641	-0.808536	-0.551373	-0.0183771	0.252502	-0.702056	-0.721854
H3008E06 | Unknown___1006@	0.74588	0.297429	0.162149	0.125156	0.575923	0.247231	-0.223371	-0.224574	0.161359	0.288249	-0.342545	0.22254	0.244987	-0.0241938	-0.00903441	-0.124927	0.495184	0.445866	0.16494	0.175173	0.878278	-0.320148	-0.241996	0.826634	-0.759495	-0.878993	-0.324517	0.438263	0.24093	-0.287024	-0.320446	0.429162	0.205858	-0.228057	-0.549989
H3008E08 | Ddb1 -- Damage specific DNA binding protein 1___1007@	1.19162	0.931727	1.36345	1.41942	0.899908	0.731	0.938051	0.706811	0.96565	1.2223	0.822682	0.671458	0.766634	0.633966	0.605138	0.143218	1.57661	1.2323	1.164	0.768939	0.955981	-0.132329	0.279688	0.18205	0.773864	0.0526652	0.132686	0.354551	0.806085	0.476839	0.290024	1.20146	0.774226	0.924109	0.497655
H3008E09 | Ddx18 -- DEAD (Asp-Glu-Ala-Asp) box polypeptide 18___1008@	0.195762	0.456642	0.15502	0.168111	0.410653	0.309203	0.0694458	0.124364	0.513747	0.570775	0.0875791	0.88437	0.677619	0.515636	0.147155	0.890906	0.368989	0.404845	0.739145	0.499468	1.02602	0.609566	0.640087	2.2267	0.0491188	0.507708	0.591505	0.877555	0.904335	0.408886	0.247596	0.974424	0.692355	0.155165	0.133197
H3008E11 | Klf6 -- Kruppel-like factor 6___1009@	-0.603531	-0.653783	-1.02772	-0.496894	-0.820045	-1.03645	-1.4733	-1.30715	-1.20269	-0.751681	-0.949421	-1.28839	-1.25714	-1.35566	-1.71074	0.044758	-0.20518	-0.611835	-0.783338	-0.806994	-0.412576	-2.26999	-1.69479	-0.778728	-2.06737	-0.236499	-0.543906	-0.585256	-1.09885	-1.38784	-1.136	-0.32649	-0.323087	-0.826056	-0.787774
H3008E12 | Rplp0 -- Ribosomal protein, large, P0___1010@	0.449865	0.659476	0.356762	0.33605	0.230959	0.228346	0.0624801	-0.0584679	0.191071	0.22004	0.0711135	0.283457	0.505407	0.179908	0.0175163	1.05492	0.990468	0.524924	-0.0100974	-0.117261	0.281557	0.291522	0.0173282	0.00483362	-0.140075	-0.262412	-0.243173	0.0909542	-0.37331	-0.231432	-0.123922	0.071262	0.128455	0.134734	-0.0926749
H3008F01 | Aaas -- Achalasia, adrenocortical insufficiency, alacrimia___1011@	0.22099	0.30536	-0.0147984	0.142678	0.235492	0.240179	-0.0937807	-0.143653	-0.050683	0.297302	-0.236887	0.111768	0.175029	-0.104028	-0.224642	0.0664989	0.432773	0.13363	-0.0323323	0.502957	0.943086	-0.243613	-0.286438	0.504431	0.531482	-1.08573	-0.288351	0.144586	0.17852	-0.468063	-0.675112	0.224066	0.543858	-0.222961	0.105807
H3008F02 | Cdc6 -- Cell division cycle 6 homolog (S. cerevisiae)___1012@	-0.0178515	-0.0550347	-0.294835	-0.199563	-0.0898979	-0.0415776	-0.663136	-0.668668	-0.599701	-0.957658	-0.541841	-0.464181	-0.488979	-0.666095	-0.319521	0.296904	0.248667	0.186797	0.184165	-0.407612	1.17799	-0.229504	-0.204303	0.606404	-0.861404	-1.09629	-0.0102803	-0.382847	-0.0530706	-1.44402	-0.427438	0.465373	0.438478	0.199037	0.327264
H3008F03 | Unknown___1013@	-0.0566743	0.0228456	-0.222153	-0.15	0.151457	0.122784	-0.191326	-0.300282	0.056753	0.139155	-0.175705	0.149268	0.279801	-0.000799869	-0.379385	-0.00456425	0.0608391	0.0154325	-0.505687	-0.151702	0.142478	-0.20084	0.199938	1.22179	1.62265	-0.0111955	0.223394	0.291429	0.724758	0.103687	0.173767	0.186202	0.0589801	-0.356356	0.374411
H3008F04 | Hnrnpc -- Heterogeneous nuclear ribonucleoprotein C___1014@	0.413899	0.603701	0.267316	0.357119	0.128482	0.325141	0.0538242	0.0035313	0.167194	0.187427	-0.166372	0.381724	0.424923	0.15521	0.0382321	0.245533	0.448037	0.142801	0.113337	0.529213	0.421373	0.0372679	-0.714958	-0.843533	0.39906	0.144384	-0.0249419	0.142202	0.236668	-0.273208	-0.263053	0.69065	0.517472	0.0692609	0.238045
H3008F05 | Hars2 -- Histidyl-tRNA synthetase 2, mitochondrial (putative)___1015@	0.406621	0.295775	0.045894	0.12183	0.307771	0.183877	-0.0715375	-0.0320302	0.232982	0.261866	-0.0896561	0.183264	0.226132	0.00918655	-0.275087	0.0744817	0.193821	0.219517	0.239542	0.445489	0.662302	-0.00479944	-0.384309	-0.511938	0.622765	-1.31314	-0.476391	-0.221827	0.382563	-0.522959	-0.461034	0.0924585	0.0496529	-0.337325	-0.0496777
H3008F06 | Prl7a1 -- Prolactin family 7, subfamily a, member 1___1016@	0.543084	0.401425	0.143383	0.244488	0.211941	0.111315	0.193671	0.0593168	0.26859	-0.0865468	-0.0150193	0.258023	0.347775	-0.0243298	0.311023	0.241847	0.514131	0.323428	0.0633487	-0.0544076	0.914931	0.118221	0.0476156	-0.892238	0.176195	0.317759	0.00895482	0.165364	0.421847	-0.626827	0.0914269	0.174978	0.288329	-0.126088	-0.202744
H3008F07 | H2-Eb1 -- Histocompatibility 2, class II antigen E beta___1017@	0.284079	0.311715	0.0103203	0.434831	0.071337	0.140373	-0.304393	-0.207807	0.162076	0.0909027	-0.134883	0.581025	0.746969	-0.0898956	-0.0972818	0.220913	0.294739	0.389817	0.432037	-0.233192	0.210199	0.192289	0.175268	-0.24691	1.2261	0.550387	0.122026	0.107029	0.240053	-0.376674	0.191133	1.11994	0.338855	-0.257402	0.622165
H3008F08 | Eif1a -- Eukaryotic translation initiation factor 1A___1018@	0.629971	1.26404	0.639336	0.665033	0.744157	0.685225	0.605508	1.03624	1.00408	1.03522	0.288768	0.816693	0.780397	0.444067	0.305989	0.403703	0.458614	0.815957	0.892015	0.221149	0.721627	0.845586	0.0588593	-0.333382	2.08019	0.0824129	0.634321	0.529632	0.792262	0.395916	0.104822	1.43794	1.11194	0.485895	0.725817
H3008F09 | Slc25a10 -- Solute carrier family 25 (mitochondrial carrier, dicarboxylate transporter), member 10___1019@	0.142562	0.182423	-0.153369	-0.382337	0.395976	-0.209568	-0.0949808	-0.393272	-0.151456	-0.442472	-0.322412	-0.250915	0.153569	-0.391909	-0.329712	0.610316	0.43739	-0.244284	-0.333484	-0.399873	0.382064	-0.521261	-0.101279	0.460848	-0.54004	-1.71846	-1.00161	0.330048	-0.606392	-0.533816	-0.213144	0.102531	0.55883	-0.316417	-0.878388
H3008F11 | Bcor -- BCL6 interacting corepressor___1020@	-0.160165	-0.28932	-0.476853	-0.567922	-0.024746	-0.2385	-0.426077	-0.675698	-0.448275	-0.386337	-0.478131	-0.228614	-0.353083	-0.627506	-0.661304	0.109373	-0.128336	-0.402183	-0.513515	0.408409	-0.310265	-0.386862	-0.120319	-0.998046	-0.583041	-0.821473	0.513893	-0.766434	-0.310211	-0.546695	-0.264395	-0.264943	0.29646	-0.73472	0.140788
H3008F12 | Rg9mtd2 -- RNA (guanine-9-) methyltransferase domain containing 2___1021@	0.109633	0.435767	-0.0998075	0.0964934	0.0857723	0.18778	-0.263438	-0.201424	-0.0724411	0.054173	-0.396623	0.034268	0.144807	-0.446804	-0.0405849	0.471359	0.447432	-0.384022	0.0248529	-0.00874028	-0.288168	0.189727	0.251435	0.504605	0.430395	-0.717542	-0.529576	-0.0413813	0.241327	-0.352132	0.108292	-0.193636	-0.341064	-1.62131	-0.869401
H3008G03 | Psmb7 -- Proteasome (prosome, macropain) subunit, beta type 7___1022@	0.192228	0.153999	0.0162656	-0.0796701	0.0093991	-0.16332	-0.221806	-0.331614	-0.457254	-0.209571	-0.412558	-0.322448	-0.440665	-0.461002	-0.776228	0.232599	0.216389	-0.336964	-0.469144	0.273537	0.108115	-0.883371	-0.708632	-0.305307	-0.795067	-0.756276	-1.26741	-0.101836	-0.408965	-0.907608	-0.463093	-0.295512	-0.0540757	-0.108297	-0.142199
[truncated: 14,001 more rows]
